# Supplementary material for: Blocking IL-6 signaling prevents astrocyte-induced neurodegeneration in an iPSC-based model of Parkinson’s disease
Source: JCI Insight. 2024 Feb 8;9(3):e163359. doi: 10.1172/jci.insight.163359 (PMC10967472; doi:10.1172/jci.insight.163359)
Supplement: Supplemental table 2 [file jciinsight-9-163359-s244.xlsx]

## Sheet: Description of the information 
Information provided in this file
Differential Expression Analysis (DEA)
Sheet Name	Description
DEA results (PD vs Control)	Table of differential expression results derived from the analysis conducted with the Bioconductor DESeq2 package when comparing PD vs Control = PD – Control. For each gene of the transcriptome, the table provides the following information:
	Symbol	Official Symbol
	baseMean	average of the normalized count values, dividing by size factors, taken over all samples
	log2FoldChange	log2 fold change (i.e. the effect size estimate)
	pvalue	Raw p-value
	padj	Adjusted p-value (False Discovery Rate)
	<sample.name>	Sample Names (CL: Control phenotype; PD: Parkinson’s Disease phenotype)
	Entrez ID	NCBI Entrez Gene
	Ensembl	Ensembl ID
	Description	Official Full Name
	Gene Type	Gene type
	Chr.	Location. Chromosome
	Start	Location. Start position on the chromosome
	End	Location. End position on the chromosome
	Width	Location. Width of the gene
	Strand	Location. Strand
	Alias	Aliases for the same gene
Num. DEG	Summary table providing the number of differentially expressed genes according with different selection criteria
Gene Set Enrichment Analysis (GSEA)
Sheet Name	Description
GSEA pre-ranked genes	Table of pre-ranked genes considered for the GSEA.
	Symbol	Official Gene Symbol
	Rank	Value calculated by applying the function -log10(p-value)*sign(log2(Fold Change)
GSEA results	Table of enrichment results using the GO biological processes (BP) derived from the collection C5 provided in MSigDB and analyzed with the GSEA function from the Bioconductor packages clusterProfiler. For each Gene Set, the table provides the following information:
	Accession	Identifier for the GO term
	Name	Gene set name
	Size	Number of genes in the gene set after filtering out those genes not in the expression dataset.
	ES	Enrichment Score for the gene set (i.e. the degree to which the gene set is overrepresented at the top or bottom of the ranked list of genes in the expression dataset).
	NES	Normalized Enrichment Score (i.e. the enrichment score for the gene set after it has been normalized across analyzed gene sets)
	pvalue	Raw p-value
	p.adjust	Adjusted P-values for Multiple Comparisons using the BH approach
	q.value	Adjusted p-value calculated qith the package qvalue.
	rank	The position in the ranked list at which the maximum enrichment score occurred.
	Leading Edge	Leading edge analysis reports - Tags to indicate the percentage of genes contributing to the enrichment score, - List to indicate where in the list the enrichment score is attained and - Signal for enrichment signal strength. For more details see the “Gene Set Enrichment Analysis (GSEA) User Guide”.
	Core Enrichment	Genes that contribute to the leading-edge subset within the gene set (i.e. the subset of genes that contributes most to the enrichment result)
Post-Processing Enrichment Analysis: Simplification of GO Terms Redundancy
Sheet Name	Description
Simplified GSEA results	Table with the clusters assigned to the significant GO BP gene sets (p.adjust<0.1) applying the mclust method for the three different GO semantic similarity matrices
	Accession	Identifier for the GO term
	Name	Gene set name
	mclust.Rel	Number of cluster assigned to the Gene Set using the semantic similarity matrix calculated with the Relevance method
	mclust.Jiang	Number of cluster assigned to the Gene Set using the semantic similarity matrix calculated with the Jiang method
	mclust.Wang	Number of cluster assigned to the Gene Set using the semantic similarity matrix calculated with the Wang method
Semantic similarity (Relevance)	Matrix containing the similarity of GO terms estimated with the function GO_similarity from the Bioconductor package simplifyEnrichment, using the Relevance method.
Semantic similarity (Jiang)	Matrix containing the similarity of GO terms estimated with the function GO_similarity from the Bioconductor package simplifyEnrichment, using the Jiang method.
Semantic similarity (Wang)	Matrix containing the similarity of GO terms estimated with the function GO_similarity from the Bioconductor package simplifyEnrichment, using the Wang method
Ann. enrich. map (selected clusters)	Table with the genes corresponding to the clusters of GO BP gene sets of interest
	Accession	Identifier for the GO term
	mclust.Jiang	Number of cluster assigned to the Gene Set using the semantic similarity matrix calculated with the Jiang method
	Name	Gene set name
	Symbol	Official Gene Symbol

## Sheet: DEA results (PD vs Control)
Symbol	baseMean	log2FoldChange	lfcSE	pvalue	padj	CL.SP09	CL.SP17	PD.SP06	PD.SP12	PD.SP13	Entrez ID	Ensembl	Description	Gene Type	Chr.	Start	End	Width	Strand	Alias
ACTC1	2965.76	-3.15654	0.251013	2.15779e-37	3.59293e-33	12.611	12.6908	9.52987	9.45128	9.69081	70	ENSG00000159251	actin alpha cardiac muscle 1	protein-coding	15	35080297	35087927	7631	-	ACTC/ASD5/CMD1R/CMH11/LVNC4/ACTC1
C5orf46	1974.78	-4.61716	0.390723	2.8739e-33	2.39266e-29	12.5004	11.8371	8.02717	7.69979	7.95623	389336	ENSG00000178776	chromosome 5 open reading frame 46	protein-coding	5	147269579	147286101	16523	-	AP-64/SSSP1/C5orf46
ACTG2	46397.4	-3.24138	0.309751	9.58665e-27	5.32091e-23	16.8574	16.3362	13.2879	13.3993	13.2905	72	ENSG00000163017	actin gamma 2, smooth muscle	protein-coding	2	74120093	74146780	26688	+	ACT/ACTA3/ACTE/ACTL3/ACTSG/MMIHS5/VSCM/VSCM1/ACTG2
SEMA3F	4620.09	-3.34342	0.348818	7.09755e-23	2.95453e-19	13.5704	13.0038	10.1625	9.85778	9.89775	6405	ENSG00000001617	semaphorin 3F	protein-coding	3	50192848	50226508	33661	+	SEMA-IV/SEMA4/SEMAK/SEMA3F
SPON1	3252.1	6.64746	0.800669	2.12363e-18	7.0721e-15	6.9634	6.18041	13.249	11.8051	11.5683	10418	ENSG00000262655	spondin 1	protein-coding	11	13984184	14289679	305496	+	VSGP/F-spondin/f-spondin/SPON1
LINC01411	117.895	-5.15551	0.712461	4.5609e-14	1.26573e-10	8.53323	8.30547	5.83699	5.54405	5.396	101928176	ENSG00000249306	long intergenic non-protein coding RNA 1411	ncRNA						LINC01411
FIBIN	1673.41	3.81207	0.556022	2.01126e-13	4.18619e-10	8.2718	7.20565	11.5662	11.3851	11.2885	387758	ENSG00000176971	fin bud initiation factor homolog	protein-coding	11	27015628	27018632	3005	+	FIBIN
PDE3B	149.167	3.80826	0.550977	1.93752e-13	4.18619e-10	5.92545	5.96391	7.79199	8.40148	8.36853	5140	ENSG00000152270	phosphodiesterase 3B	protein-coding	11	14665269	14893604	228336	+	HcGIP1/cGIPDE1/PDE3B
TSPAN2	1375.17	-3.87092	0.562561	4.50261e-13	8.33032e-10	12.0613	11.0686	8.23219	8.11297	7.43027	10100	ENSG00000134198	tetraspanin 2	protein-coding	1	115590633	115632121	41489	-	NET3/TSN2/TSPAN-2/TSPAN2
IQGAP3	805.217	1.94657	0.289271	7.13557e-13	1.18814e-09	8.45404	8.3821	10.4057	10.2172	10.0973	128239	ENSG00000183856	IQ motif containing GTPase activating protein 3	protein-coding	1	156495197	156542396	47200	-	IQGAP3
SPINK1	60.3373	-4.2365	0.656585	7.24266e-12	1.09634e-08	7.45212	7.78418	5.49749	5.59111	5.71834	6690	ENSG00000164266	serine peptidase inhibitor Kazal type 1	protein-coding	5	147204143	147211260	7118	-	PCTT/PSTI/Spink3/TATI/TCP/SPINK1
HLA-DRB5	1158.43	6.07484	0.973357	8.58763e-12	1.1916e-08	6.46337	5.72244	11.9046	10.2776	9.73736	3127	ENSG00000198502	major histocompatibility complex, class II, DR beta 5	protein-coding	6	32485154	32557613	72460	-	HLA-DRB5*/HLA-DRB5
LOC93429	70.7529	-3.78843	0.592619	1.0647e-11	1.36372e-08	7.78413	7.76115	5.61913	5.91069	5.759	93429	ENSG00000268460	uncharacterized LOC93429	ncRNA	19	46706683	46718094	11412	+	LOC93429
SLC2A1	12349.9	-1.83306	0.29142	2.19188e-11	2.60693e-08	14.5421	14.3208	12.3137	12.6994	12.5496	6513	ENSG00000117394	solute carrier family 2 member 1	protein-coding	1	43391046	43424847	33802	-	CSE/DYT17/DYT18/DYT9/EIG12/GLUT/GLUT-1/GLUT1/GLUT1DS/HTLVR/PED/SDCHCN/SLC2A1
CEMIP2	9863.04	-1.58803	0.257893	5.77724e-11	6.41312e-08	14.1388	13.921	12.2908	12.5083	12.3546	23670	ENSG00000135048	cell migration inducing hyaluronidase 2	protein-coding	9	74298282	74383800	85519	-	TMEM2/CEMIP2
COL5A3	3618.51	2.32962	0.386849	7.47208e-11	7.7761e-08	10.2267	9.81893	12.0941	12.336	12.7218	50509	ENSG00000080573	collagen type V alpha 3 chain	protein-coding	19	10070237	10121147	50911	-	COL5A3
FBXW10B	90.8645	-3.55626	0.587209	8.65891e-11	8.48114e-08	8.15605	7.90091	5.75158	5.91069	6.13346	374286	ENSG00000241322	F-box and WD repeat domain containing 10B	protein-coding	17	15491977	15523018	31042	-	C170RF1/C17ORF1/C17ORF1A/CDRT1/FBXW10P1/HREP/SM25H2/FBXW10B
S100A2	416.034	-2.8235	0.466919	9.7023e-11	8.97516e-08	9.50047	10.1584	7.24349	7.21008	7.66082	6273	ENSG00000196754	S100 calcium binding protein A2	protein-coding	1	153533585	153538306	4722	-	CAN19/S100L/S100A2
LPL	978.078	-2.29703	0.38449	1.49906e-10	1.31373e-07	10.7936	11.0816	8.92647	8.3387	8.77637	4023	ENSG00000175445	lipoprotein lipase	protein-coding	8	19796582	19824770	28189	+	HDLCQ11/LIPD/LPL
LINC00452	84.884	-3.93491	0.665624	2.33924e-10	1.94754e-07	7.90344	8.06577	5.72078	6.01966	5.57932	643365	ENSG00000229373	long intergenic non-protein coding RNA 452	ncRNA						LINC00453/LINC00452
PLCB4	1760.92	-2.44929	0.418775	3.17561e-10	2.51796e-07	11.5611	12.0177	9.42716	8.9013	9.5948	5332	ENSG00000101333	phospholipase C beta 4	protein-coding	20	9049701	9461462	411762	+	ARCND2/PI-PLC/PLCB4
DYNLT5	95.2383	5.36196	0.917078	4.00467e-10	3.03099e-07	5.5192	5.22429	7.98407	7.1544	7.93837	200132	ENSG00000152760	dynein light chain Tctex-type family member 5	protein-coding	1	67218140	67244730	26591	+	TCTEX1D1/DYNLT5
RRM2	1641.54	1.99001	0.348781	4.50056e-10	3.25821e-07	9.48471	8.98843	11.3335	11.312	11.0798	6241	ENSG00000171848	ribonucleotide reductase regulatory subunit M2	protein-coding	2	10262695	10271546	8852	+	C2orf48/R2/RR2/RR2M/RRM2
PCDHGB5	325.891	2.58799	0.463281	7.93032e-10	5.50199e-07	6.87579	7.12145	9.33699	9.24565	8.66973	56101	ENSG00000276547	protocadherin gamma subfamily B, 5	protein-coding	5	140777695	140892548	114854	+	PCDH-GAMMA-B5/PCDHGB5
MYH11	246.007	-3.66726	0.650747	1.1768e-09	7.83798e-07	9.09308	9.43218	6.00699	6.80863	6.45911	4629	ENSG00000133392///ENSG00000276480	myosin heavy chain 11	protein-coding	16	15796992	15950887	153896	-	AAT4/FAA4/SMHC/SMMHC/SMMS-1/VSCM2/MYH11
LSAMP	2624.14	3.54035	0.650306	1.39311e-09	8.92182e-07	9.05349	7.66502	11.9599	11.7328	12.3719	4045	ENSG00000185565	limbic system associated membrane protein	protein-coding	3	115521210	116164385	643176	-	IGLON3/LAMP/LSAMP
KIF20A	972.606	1.67949	0.305516	1.6318e-09	1.00634e-06	8.71385	8.93882	10.5814	10.531	10.2795	10112	ENSG00000112984	kinesin family member 20A	protein-coding	5	137514417	137523404	8988	+	MKLP2/RAB6KIFL/RCM6/KIF20A
TRAC	168.489	-3.4174	0.616966	1.91355e-09	1.13795e-06	8.67603	8.84854	5.93824	6.34362	6.60002	28755	ENSG00000277734	T cell receptor alpha constant
PDGFRA	4743.37	3.32997	0.615704	2.03679e-09	1.16947e-06	9.35195	9.57945	12.6674	13.5632	11.9637	5156	ENSG00000134853	platelet derived growth factor receptor alpha	protein-coding	4	54243820	55164412	920593	+	CD140A/PDGFR-2/PDGFR2/PDGFRA
TUBA4A	4473.04	-3.88473	0.705543	2.57599e-09	1.42976e-06	12.8735	13.6909	9.12004	8.31033	10.0571	7277	ENSG00000127824	tubulin alpha 4a	protein-coding	2	220115001	220119330	4330	-	ALS22/H2-ALPHA/TUBA1/TUBA4A
ZNF699	824.777	-1.95101	0.359244	3.53437e-09	1.89841e-06	10.8016	10.4282	8.68665	8.49074	8.93616	374879	ENSG00000196110	zinc finger protein 699	protein-coding	19	9405986	9415795	9810	-	DEGCAGS/hang/ZNF699
ROBO2	1266.67	3.8016	0.724007	3.7348e-09	1.94338e-06	7.68212	7.25146	11.7445	9.85082	10.9045	6092	ENSG00000185008	roundabout guidance receptor 2	protein-coding	3	75986645	77699114	1712470	+	SAX3/ROBO2
GPR18	34.839	-4.71258	0.864093	4.36497e-09	2.14827e-06	7.26424	6.93469	5.45006	5.2935	5.31417	2841	ENSG00000125245	G protein-coupled receptor 18	protein-coding	13	99906967	99910840	3874	-	GPR18
KLF15	120.588	2.74793	0.519059	4.38659e-09	2.14827e-06	6.17133	6.20772	8.06486	8.07962	7.56225	28999	ENSG00000163884	Kruppel like factor 15	protein-coding	3	126061478	126076236	14759	-	KKLF/KLF15
SERPINA9	31.2943	-6.0728	1.08665	4.5697e-09	2.174e-06	7.05667	7.01806	5.1731	5.19242	5.20709	327657	ENSG00000170054	serpin family A member 9	protein-coding	14	94929058	94942670	13613	-	GCET1/SERPINA11/SERPINA11b/SERPINA9
FBLN7	288.582	3.01487	0.573691	4.7727e-09	2.20751e-06	6.78161	6.51051	9.43666	8.94391	8.40771	129804	ENSG00000144152	fibulin 7	protein-coding	2	112895962	112945791	49830	+	TM14/FBLN7
IGFL2	683.394	-3.15586	0.587952	5.20446e-09	2.34215e-06	10.474	10.7163	6.99611	8.10825	7.64611	147920	ENSG00000204866	IGF like family member 2	protein-coding	19	46651039	46664561	13523	+	UNQ645/VPRI645/IGFL2
NKAIN4	464.642	2.69681	0.524103	8.70979e-09	3.81649e-06	7.23512	7.26267	10.015	9.60985	8.9509	128414	ENSG00000101198	sodium/potassium transporting ATPase interacting 4	protein-coding	20	61872136	61885892	13757	-	C20orf58/FAM77A/bA261N11.2/NKAIN4
TMEFF2	1150.95	-3.00901	0.584967	1.72709e-08	7.23792e-06	11.7436	10.6907	8.24316	8.76825	7.85823	23671	ENSG00000144339	transmembrane protein with EGF like and two follistatin like domains 2	protein-coding	2	192813772	193059644	245873	-	CT120.2/HPP1/TENB2/TPEF/TR/TR-2/TMEFF2
HLA-DQA1	698.789	5.17682	1.05394	1.73874e-08	7.23792e-06	6.44493	5.85228	11.2822	9.54402	8.60393	3117	ENSG00000196735///ENSG00000225890///ENSG00000233192///ENSG00000236418///ENSG00000231526///ENSG00000206301///ENSG00000257473///ENSG00000223793///ENSG00000231823///ENSG00000232062///ENSG00000228284///ENSG00000225103///ENSG00000206305///ENSG00000237541	major histocompatibility complex, class II, DQ alpha 1	protein-coding	6	32605183	32614839	9657	+	CELIAC1/DQ-A1/DQA1/HLA-DQA/HLA-DQA1*/HLA-DQB1/HLA-DQA1
ESPL1	395.998	2.23563	0.446058	1.91462e-08	7.77568e-06	7.50132	7.26267	9.68802	9.22854	9.00276	9700	ENSG00000135476	extra spindle pole bodies like 1, separase	protein-coding	12	53662083	53687427	25345	+	ESP1/SEPA/ESPL1
CDKN2C	504.407	1.87469	0.374334	2.11687e-08	8.39239e-06	7.6318	8.10866	9.68404	9.62135	9.51981	1031	ENSG00000123080	cyclin dependent kinase inhibitor 2C	protein-coding	1	51433608	51440309	6702	+	INK4C/p18/p18-INK4C/CDKN2C
UBE2C	618.257	2.01031	0.406544	2.68721e-08	1.04057e-05	7.93321	8.09654	10.1307	10.0142	9.48384	11065	ENSG00000175063	ubiquitin conjugating enzyme E2 C	protein-coding	20	44441255	44445596	4342	+	UBCH10/dJ447F3.2/UBE2C
DEPDC1	448.702	1.68655	0.341256	3.2186e-08	1.21802e-05	7.83562	7.94229	9.56494	9.50906	9.17831	55635	ENSG00000024526	DEP domain containing 1	protein-coding	1	68939835	68962799	22965	-	DEP.8/DEPDC1-V2/DEPDC1A/SDP35/DEPDC1
CPNE9	163.101	-5.42388	1.08865	4.25429e-08	1.57418e-05	9.58791	7.13381	5.54098	5.4357	5.83421	151835	ENSG00000144550	copine family member 9	protein-coding	3	9745510	9771592	26083	+	CPNE9
CENPA	182.622	2.2129	0.455433	4.34884e-08	1.57419e-05	6.66433	6.74935	8.66246	8.226	8.13378	1058	ENSG00000115163	centromere protein A	protein-coding	2	27008882	27023934	15053	+	CENP-A/CenH3/CENPA
HJURP	492.636	1.65836	0.343564	5.7539e-08	2.03847e-05	7.92731	8.09044	9.72337	9.57647	9.31208	55355	ENSG00000123485	Holliday junction recognition protein	protein-coding	2	234745486	234763212	17727	-	FAKTS/URLC9/hFLEG1/HJURP
ABCC9	863.112	5.06146	1.09398	6.76948e-08	2.33593e-05	6.78161	5.62058	11.4296	9.74216	9.67849	10060	ENSG00000069431	ATP binding cassette subfamily C member 9	protein-coding	12	21950324	22094336	144013	-	ABC37/ATFB12/CANTU/CMD1O/IDMYS/SUR2/ABCC9
CKAP2L	552.111	1.91577	0.402734	6.8741e-08	2.33593e-05	8.07856	7.80682	10.0474	9.48406	9.62446	150468	ENSG00000169607	cytoskeleton associated protein 2 like	protein-coding	2	113495444	113522254	26811	-	CKAP2L
IGFL2-AS1	394.898	-5.43224	1.11429	7.80662e-08	2.59976e-05	9.5238	10.356	6.25755	5.19242	6.10758	645553	ENSG00000268621	IGFL2 antisense RNA 1	ncRNA						IGFL2-AS1
RAPGEF3	558.984	-3.4188	0.707483	8.56562e-08	2.79659e-05	9.17404	11.0004	6.99611	7.32326	7.39517	10411	ENSG00000079337	Rap guanine nucleotide exchange factor 3	protein-coding	12	48128453	48164823	36371	-	CAMP-GEFI/EPAC/EPAC1/HSU79275/bcm910/RAPGEF3
DTL	607.578	2.11378	0.448659	8.83941e-08	2.83048e-05	8.0189	7.79932	10.3057	9.58321	9.68026	51514	ENSG00000143476	denticleless E3 ubiquitin protein ligase homolog	protein-coding	1	212208919	212278187	69269	+	CDT2/DCAF2/L2DTL/RAMP/DTL
FAM83D	314.628	1.62246	0.34395	1.01146e-07	3.1777e-05	7.43531	7.64833	9.04738	9.02054	8.79285	81610	ENSG00000101447	family with sequence similarity 83 member D	protein-coding	20	37554955	37581703	26749	+	C20orf129/CHICA/dJ616B8.3/FAM83D
HLA-DQB1	210.786	6.8305	1.48141	1.18978e-07	3.6687e-05	5.39146	5.22429	9.82449	7.7061	6.71081	3119	ENSG00000179344///ENSG00000206237///ENSG00000231939///ENSG00000231286///ENSG00000225824///ENSG00000233209///ENSG00000206302	major histocompatibility complex, class II, DQ beta 1	protein-coding						CELIAC1/HLA-DQB/IDDM1/HLA-DQB1
C1QL2	78.7048	-4.08707	0.858857	1.21838e-07	3.6886e-05	8.46216	7.00454	5.61913	5.71412	5.759	165257	ENSG00000144119	complement C1q like 2	protein-coding	2	119913819	119916471	2653	-	C1QTNF10/CTRP10/C1QL2
TRMT9B	142.109	3.0459	0.659483	1.24245e-07	3.69429e-05	6.38769	5.81141	8.02292	8.36651	7.96801	57604	ENSG00000250305///ENSG00000284872	tRNA methyltransferase 9B (putative)	protein-coding	8	12803151	12889012	85862	+	C8orf79/KIAA1456/TRM9L/hTRM9L/TRMT9B
SLC15A1	203.908	-3.44088	0.728167	1.40449e-07	4.10285e-05	9.40109	8.48749	6.18701	6.09355	6.8123	6564	ENSG00000088386	solute carrier family 15 member 1	protein-coding	13	99336055	99404929	68875	-	HPECT1/HPEPT1/PEPT1/SLC15A1
ZNF812P	34.4302	-5.39616	1.12713	1.42953e-07	4.10397e-05	7.51733	6.53071	5.26627	5.19242	5.31417	729648	NA	zinc finger protein 812, pseudogene	pseudo	19	9800600	9811493	10894	-	ZNF812/ZNF812P
FAM110B	848.988	1.50403	0.329026	2.09311e-07	5.80872e-05	8.89223	8.63224	10.4618	10.1598	10.1299	90362	ENSG00000169122	family with sequence similarity 110 member B	protein-coding	8	58907113	59062277	155165	+	C8orf72/FAM110B
TRIL	402.232	2.79093	0.62162	2.07839e-07	5.80872e-05	7.36592	6.55056	9.50148	9.6617	8.98282	9865	ENSG00000255690	TLR4 interactor with leucine rich repeats	protein-coding	7	28992974	28998029	5056	-	TRIL
KCNJ13	355.673	4.12596	0.936329	2.32199e-07	6.33827e-05	6.46337	5.89117	9.59495	7.83248	9.82139	3769	ENSG00000115474	potassium inwardly rectifying channel subfamily J member 13	protein-coding	2	233630512	233641275	10764	-	KIR1.4/KIR7.1/LCA16/SVD/KCNJ13
PMEPA1	16798.9	-2.15453	0.468783	2.55126e-07	6.85179e-05	15.1439	14.8118	12.6664	12.0283	13.0798	56937	ENSG00000124225	prostate transmembrane protein, androgen induced 1	protein-coding	20	56223448	56286592	63145	-	STAG1/TMEPAI/PMEPA1
ARMC3	190.571	4.59367	1.05225	2.95293e-07	7.6827e-05	5.95629	5.42555	8.59873	7.27221	9.14539	219681	ENSG00000165309	armadillo repeat containing 3	protein-coding	10	23216954	23326514	109561	+	CT81/KU-CT-1/ARMC3
HHAT	1368.42	-1.2776	0.278218	2.92951e-07	7.6827e-05	11.1144	11.1359	9.61042	9.91228	9.86707	55733	ENSG00000054392///ENSG00000280680	hedgehog acyltransferase	protein-coding	1	210501596	210849638	348043	+	MART2/NNMS/SKI1/Skn/HHAT
MAP2K6	174.826	1.80165	0.404352	3.34671e-07	8.57325e-05	6.8496	6.90565	8.45888	8.06508	8.23919	5608	ENSG00000108984	mitogen-activated protein kinase kinase 6	protein-coding	17	67410838	67538470	127633	+	MAPKK6/MEK6/MKK6/PRKMK6/SAPKK-3/SAPKK3/MAP2K6
KCTD4	115.214	-2.84121	0.628692	3.55528e-07	8.96953e-05	8.49022	7.94907	6.00699	6.24673	6.54917	386618	ENSG00000180332	potassium channel tetramerization domain containing 4	protein-coding	13	45766988	45775175	8188	-	bA321C24.3/KCTD4
GXYLT2	1640.65	-2.19288	0.485378	3.66363e-07	9.10495e-05	11.8118	11.5054	8.91969	9.87435	9.18331	727936	ENSG00000172986	glucoside xylosyltransferase 2	protein-coding	3	72937385	73024522	87138	+	GLT8D4/GXYLT2
TOP2A	4877.22	2.15039	0.491311	3.98194e-07	9.75049e-05	10.5133	10.543	13.3422	12.2514	12.6615	7153	ENSG00000131747	DNA topoisomerase II alpha	protein-coding	17	38544773	38574202	29430	-	TOP2/TOP2alpha/TOPIIA/TP2A/TOP2A
FOXM1	1339.97	1.66869	0.378225	4.39212e-07	0.00010599	9.38206	9.02691	11.2163	10.7442	10.7484	2305	ENSG00000111206	forkhead box M1	protein-coding	12	2966847	2986321	19475	-	FKHL16/FOXM1A/FOXM1B/FOXM1C/HFH-11/HFH11/HNF-3/INS-1/MPHOSPH2/MPP-2/MPP2/PIG29/TRIDENT/FOXM1
TRIM16	3713.1	-2.03845	0.456705	4.76505e-07	0.000113347	13.152	12.3101	10.4795	10.3739	10.9195	10626	ENSG00000221926	tripartite motif containing 16	protein-coding	17	15474805	15587613	112809	-	EBBP/TRIM16
LARGE1	3486.14	-1.81638	0.417445	8.28405e-07	0.000194278	13.0025	12.1539	10.5548	10.7517	10.7693	9215	ENSG00000133424	LARGE xylosyl- and glucuronyltransferase 1	protein-coding	22	33669062	34318584	649523	-	LARGE/MDC1D/MDDGA6/MDDGB6/LARGE1
LINC02200	175.105	6.50889	1.57994	1.00602e-06	0.000232656	5.45949	4.94739	9.19668	6.36199	8.53888	102467214	ENSG00000250358	long intergenic non-protein coding RNA 2200	ncRNA						LINC02200
SPTBN5	1007.07	-2.73024	0.635481	1.02459e-06	0.000233705	11.1417	11.0384	7.79199	7.85531	9.01404	51332	ENSG00000137877	spectrin beta, non-erythrocytic 5	protein-coding	15	42140344	42186275	45932	-	BSPECV/HUBSPECV/HUSPECV/SPTBN5
CEBPD	910.014	2.18925	0.530946	1.18636e-06	0.000266947	8.50601	8.02794	10.2413	10.9593	10.0003	1052	ENSG00000221869	CCAAT enhancer binding protein delta	protein-coding	8	48649476	48650726	1251	-	C/EBP-delta/CELF/CRP3/NF-IL6-beta/CEBPD
VWA3A	158.818	4.03827	0.9977	1.23453e-06	0.000274081	6.04285	5.49869	8.85012	7.24594	8.37293	146177	ENSG00000175267	von Willebrand factor A domain containing 3A	protein-coding	16	22103863	22168287	64425	+	VWA3A
DLGAP5	784.05	1.64467	0.397936	1.25979e-06	0.000276011	8.73406	8.31071	10.4486	9.99289	10.0516	9787	ENSG00000126787	DLG associated protein 5	protein-coding	14	55614834	55658396	43563	-	DLG7/HURP/DLGAP5
RASGRF2-AS1	79.8852	-3.70511	0.875102	1.2809e-06	0.00027699	7.80366	8.0151	5.39744	5.78539	6.05363	102524628	ENSG00000251450	RASGRF2 antisense RNA 1	ncRNA						RASGRF2-AS1
HMCN2	1364.35	-3.41245	0.807378	1.35887e-06	0.000286413	12.3484	10.0415	8.47442	7.73108	8.13898	256158	ENSG00000148357	hemicentin 2	protein-coding						HMCN2
PBK	632.548	1.91104	0.464468	1.35062e-06	0.000286413	8.28103	7.84377	10.3083	9.6791	9.70128	55872	ENSG00000168078	PDZ binding kinase	protein-coding	8	27667138	27695572	28435	-	CT84/HEL164/Nori-3/SPK/TOPK/PBK
MPZ	337.564	5.75353	1.47302	1.39373e-06	0.000290088	5.71065	5.49869	8.62122	6.43251	10.415	4359	ENSG00000158887	myelin protein zero	protein-coding	1	161274525	161279762	5238	-	CHM/CHN2/CMT1/CMT1B/CMT2I/CMT2J/CMT4E/CMTDI3/CMTDID/DSS/HMSNIB/MPP/P0/MPZ
ACSS1	200.472	2.60157	0.642023	1.49685e-06	0.000307704	6.49938	6.58927	8.82132	8.7413	7.74595	84532	ENSG00000154930	acyl-CoA synthetase short chain family member 1	protein-coding	20	24986866	25038818	51953	-	ACAS2L/ACECS1/AceCS2L/ACSS1
ELOVL2	1037.56	3.30296	0.828026	1.54381e-06	0.00030971	8.07856	6.66307	11.3053	10.2504	10.4107	54898	ENSG00000197977	ELOVL fatty acid elongase 2	protein-coding	6	10980993	11044624	63632	-	SSC2/ELOVL2
TGFA	629.014	-3.49437	0.830618	1.53162e-06	0.00030971	10.9219	10.0115	6.30746	7.28086	7.79992	7039	ENSG00000163235	transforming growth factor alpha	protein-coding	2	70674412	70781147	106736	-	TFGA/TGFA
CDC25C	157.131	2.06677	0.507239	1.61344e-06	0.000319825	6.64883	6.62674	8.52903	8.00029	7.90809	995	ENSG00000158402	cell division cycle 25C	protein-coding	5	137620959	137674044	53086	-	CDC25/PPP1R60/CDC25C
TROAP	364.501	2.16222	0.534149	1.67011e-06	0.00032336	7.42683	7.18214	9.71689	8.8986	8.90013	10024	ENSG00000135451	trophinin associated protein	protein-coding	12	49716971	49725514	8544	+	TASTIN/TROAP
FILIP1	108.076	2.02755	0.496257	1.65341e-06	0.00032336	6.48152	6.28555	7.54513	7.95361	7.71815	27145	ENSG00000118407	filamin A interacting protein 1	protein-coding	6	76004607	76203496	198890	-	FILIP/FILIP1
ERBB3	503.437	4.90897	1.27351	1.79013e-06	0.000342614	5.86015	6.20772	9.78786	7.00383	10.6822	2065	ENSG00000065361	erb-b2 receptor tyrosine kinase 3	protein-coding	12	56473809	56497291	23483	+	ErbB-3/FERLK/HER3/LCCS2/MDA-BF-1/VSCN1/c-erbB-3/c-erbB3/erbB3-S/p180-ErbB3/p45-sErbB3/p85-sErbB3/ERBB3
STEAP3	3338.91	-2.70442	0.650346	1.8658e-06	0.00035304	13.4163	11.6588	9.69199	10.1314	9.79066	55240	ENSG00000115107	STEAP3 metalloreductase	protein-coding	2	119981384	120023227	41844	+	AHMIO2/STMP3/TSAP6/dudlin-2/dudulin-2/pHyde/STEAP3
PHOSPHO1	31.7195	-3.8608	0.929292	1.89951e-06	0.000355379	6.55136	7.32801	5.45006	5.37078	5.52502	162466	ENSG00000173868	phosphoethanolamine/phosphocholine phosphatase 1	protein-coding	17	47300732	47308128	7397	-	PHOSPHO1
PCLAF	458.234	2.07799	0.517284	1.92285e-06	0.000355749	7.78413	7.38014	9.95354	9.34819	9.11693	9768	ENSG00000166803	PCNA clamp associated factor	protein-coding	15	64657211	64673702	16492	-	KIAA0101/L5/NS5ATP9/OEATC/OEATC-1/OEATC1/PAF/PAF15/p15(PAF)/p15/PAF/p15PAF/PCLAF
CENPE	875.504	1.52531	0.376088	1.97524e-06	0.000361426	8.94514	8.56389	10.5475	10.2514	10.0933	1062	ENSG00000138778	centromere protein E	protein-coding	4	104026963	104119566	92604	-	CENP-E/KIF10/MCPH13/PPP1R61/CENPE
NCAPG	823.907	1.59967	0.397009	2.10992e-06	0.000378698	8.70021	8.55951	10.5892	9.99541	10.0584	64151	ENSG00000109805	non-SMC condensin I complex subunit G	protein-coding	4	17812436	17846487	34052	+	CAPG/CHCG/NY-MEL-3/YCG1/NCAPG
AURKB	332.208	2.27952	0.57255	2.11513e-06	0.000378698	7.17486	7.10897	9.37044	9.39109	8.38608	9212	ENSG00000178999	aurora kinase B	protein-coding	17	8108049	8113944	5896	-	AIK2/AIM-1/AIM1/ARK-2/ARK2/AurB/IPL1/PPP1R48/STK-1/STK12/STK5/aurkb-sv1/aurkb-sv2/AURKB
ANGPT1	1861.28	1.83939	0.460971	2.2789e-06	0.000403681	9.12652	9.75557	10.9842	11.5327	11.6435	284	ENSG00000154188	angiopoietin 1	protein-coding	8	108261710	108510254	248545	-	AGP1/AGPT/AGPT-1/ANG1/HAE5/ANGPT1
LMO2	1247.63	3.2582	0.836531	2.31103e-06	0.000405063	8.07324	7.38014	11.394	9.41017	11.4136	4005	ENSG00000135363	LIM domain only 2	protein-coding	11	33880123	33913836	33714	-	LMO-2/RBTN2/RBTNL1/RHOM2/TTG2/LMO2
CORO2A	449.882	-3.06531	0.748623	2.41982e-06	0.000419712	9.90594	10.144	6.32359	7.58773	7.41284	7464	ENSG00000106789	coronin 2A	protein-coding	9	100883257	100954956	71700	-	CLIPINB/IR10/WDR2/CORO2A
RNF217	3751.21	-1.65244	0.404719	2.59804e-06	0.000436969	13.0202	12.2885	10.6997	10.9066	11.0832	154214	ENSG00000146373	ring finger protein 217	protein-coding	6	125283862	125404661	120800	+	C6orf172/IBRDC1/OSTL/dJ84N20.1/RNF217
DGKB	89.7405	2.96029	0.752101	2.58879e-06	0.000436969	6.12198	5.62058	7.851	7.30646	7.65349	1607	ENSG00000136267	diacylglycerol kinase beta	protein-coding	7	14184674	14942550	757877	-	DAGK2/DGK/DGK-BETA/DGKB
PRDM8	145.312	3.20001	0.820975	2.54927e-06	0.000436969	6.28508	5.76826	7.5571	8.70765	7.99703	56978	ENSG00000152784	PR/SET domain 8	protein-coding	4	81105439	81125482	20044	+	EPM10/KMT8D/PFM5/PRDM8
GPSM2	537.707	2.07866	0.528842	2.77234e-06	0.000461622	7.95077	7.54367	10.1672	9.21991	9.65173	29899	ENSG00000121957	G protein signaling modulator 2	protein-coding	1	109419603	109476957	57355	+	CMCS/DFNB82/LGN/PINS/GPSM2
MYBL2	893.142	1.69926	0.433108	3.46668e-06	0.000565918	8.86807	8.39201	10.6353	10.3894	10.0115	4605	ENSG00000101057	MYB proto-oncogene like 2	protein-coding	20	42295709	42345122	49414	+	B-MYB/BMYB/MYBL2
CDC25B	2505.81	1.41531	0.360577	3.44902e-06	0.000565918	10.4119	10.043	11.7019	12.0115	11.5302	994	ENSG00000101224	cell division cycle 25B	protein-coding	20	3767578	3786761	19184	+	CDC25B
HAPLN3	2599.27	-2.37596	0.592346	3.53111e-06	0.00057084	11.9024	12.7242	9.29231	9.48586	10.4118	145864	ENSG00000140511	hyaluronan and proteoglycan link protein 3	protein-coding	15	89420519	89438770	18252	-	EXLD1/HsT19883/HAPLN3
SPC24	231.896	2.1908	0.57296	4.11884e-06	0.00065945	6.9634	6.7659	9.13765	8.44309	8.2246	147841	ENSG00000161888	SPC24 component of NDC80 kinetochore complex	protein-coding	19	11257831	11266484	8654	-	SPBC24/SPC24
CAVIN3	543.324	7.11925	2.03001	4.17029e-06	0.000661329	5.62223	4.94739	5.88916	10.6639	10.2237	112464	ENSG00000170955	caveolae associated protein 3	protein-coding	11	6340176	6341740	1565	-	HSRBC/PRKCDBP/SRBC/cavin-3/CAVIN3
FAM182A	104	5.10554	1.37702	4.63274e-06	0.000727733	5.31044	5.49869	8.49895	6.13978	7.94435	284800	ENSG00000125804	family with sequence similarity 182 member A	ncRNA	20	26035250	26067553	32304	+	C20orf91/C20orf91A/FAM182A
MAP3K8	570.061	1.76123	0.461941	4.9946e-06	0.000777244	8.02443	8.09044	10.1889	9.6115	9.37892	1326	ENSG00000107968	mitogen-activated protein kinase kinase kinase 8	protein-coding	10	30722950	30750762	27813	+	AURA2/COT/EST/ESTF/MEKK8/TPL2/Tpl-2/c-COT/MAP3K8
PITPNC1	918.073	2.52692	0.675129	5.07838e-06	0.000782965	8.24374	7.69781	11.2163	9.88665	10.0393	26207	ENSG00000154217	phosphatidylinositol transfer protein cytoplasmic 1	protein-coding	17	65373397	65693379	319983	+	M-RDGB-beta/MRDGBbeta/RDGB-BETA/RDGBB/RDGBB1/PITPNC1
CD274	263.06	-1.75369	0.449383	5.36254e-06	0.000811742	9.29657	8.77876	7.23595	7.66777	7.50608	29126	ENSG00000120217	CD274 molecule	protein-coding	9	5450503	5470567	20065	+	B7-H/B7H1/PD-L1/PDCD1L1/PDCD1LG1/PDL1/hPD-L1/CD274
SERPINF1	5190.94	5.54457	1.58818	5.33506e-06	0.000811742	7.55656	7.22875	8.20253	14.3858	12.0389	5176	ENSG00000132386///ENSG00000282307	serpin family F member 1	protein-coding	17	1665259	1680859	15601	+	EPC-1/OI12/OI6/PEDF/PIG35/SERPINF1
NEK2	282.766	1.9148	0.507048	5.50548e-06	0.000825872	7.4097	6.97706	9.2244	8.69208	8.6262	4751	ENSG00000117650	NIMA related kinase 2	protein-coding	1	211831599	211848972	17374	-	HsPK21/NEK2A/NLK1/PPP1R111/RP67/NEK2
CDC25A	319.211	1.37497	0.359812	5.72942e-06	0.000851791	7.66078	7.72191	9.04945	9.05495	8.69451	993	ENSG00000164045	cell division cycle 25A	protein-coding	3	48198668	48229801	31134	-	CDC25A2/CDC25A
ASPM	1140.85	1.64922	0.437013	5.84493e-06	0.000861273	9.06946	8.89786	11.1007	10.3074	10.5791	259266	ENSG00000066279	assembly factor for spindle microtubules	protein-coding	1	197053257	197115824	62568	-	ASP/Calmbp1/MCPH5/ASPM
IVNS1ABP	20195.8	-1.77682	0.462517	6.11491e-06	0.000893152	14.76	15.485	12.6846	13.3437	13.3853	10625	ENSG00000116679	influenza virus NS1A binding protein	protein-coding	1	185265522	185286461	20940	-	ARA3/FLARA3/HSPC068/IMD70/KLHL39/ND1/NS-1/NS1-BP/NS1BP/IVNS1ABP
CLTCL1	1829.71	-1.96419	0.51116	6.7509e-06	0.000977471	11.7576	11.7965	8.93097	9.80834	10.0338	8218	ENSG00000070371	clathrin heavy chain like 1	protein-coding	22	19166987	19279239	112253	-	CHC22/CLH22/CLTCL/CLTD/CLTCL1
TCF19	77.5605	1.7918	0.477032	6.83566e-06	0.000981212	6.19512	6.3344	7.45187	7.32326	7.36823	6941	ENSG00000137310///ENSG00000224472///ENSG00000224941///ENSG00000206455///ENSG00000233890///ENSG00000224379///ENSG00000234674	transcription factor 19	protein-coding						SC1/TCF-19/TCF19
RASGRF2	4158.46	-2.91943	0.765014	7.29965e-06	0.00103886	13.1607	13.133	8.37847	10.3989	10.314	5924	ENSG00000113319	Ras protein specific guanine nucleotide releasing factor 2	protein-coding	5	80256508	80525981	269474	+	GRF2/RAS-GRF2/RASGRF2
MAOB	4043.17	4.62807	1.33573	7.426e-06	0.00104788	8.21992	7.40043	13.1576	8.78887	13.3535	4129	ENSG00000069535	monoamine oxidase B	protein-coding	X	43625857	43741721	115865	-	MAOB
C1RL	1113.5	1.42555	0.384825	7.85103e-06	0.0010894	9.12397	9.14238	10.6865	10.8856	10.2381	51279	ENSG00000139178///ENSG00000288124	complement C1r subcomponent like	protein-coding	12	7247146	7261869	14724	-	C1RL1/C1RLP/C1r-LP/CLSPa/C1RL
BUB1B	848.124	1.79851	0.4874	7.84398e-06	0.0010894	8.6264	8.33662	10.7833	9.95315	10.0625	701	ENSG00000156970	BUB1 mitotic checkpoint serine/threonine kinase B	protein-coding	15	40453210	40513337	60128	+	BUB1beta/BUBR1/Bub1A/MAD3L/MVA1/SSK1/hBUBR1/BUB1B
CDH19	110.185	9.48	3.54094	8.59585e-06	0.00118289	4.94739	4.94739	7.7251	5.4357	8.82204	28513	ENSG00000071991	cadherin 19	protein-coding	18	64168424	64271375	102952	-	CDH7/CDH7L2/CDH19
PCDHGB7	792.069	1.63995	0.4466	9.04478e-06	0.00122443	8.2902	8.74062	9.87075	10.1117	10.529	56099	ENSG00000254122	protocadherin gamma subfamily B, 7	protein-coding	5	140797214	140892548	95335	+	ME6/PCDH-GAMMA-B7/PCDHGB7
PRC1	1920.1	1.61337	0.435241	9.02672e-06	0.00122443	9.86241	9.52234	11.8077	11.041	11.3149	9055	ENSG00000198901	protein regulator of cytokinesis 1	protein-coding	15	91509268	91537881	28614	-	ASE1/PRC1
SPIN4	698.965	1.41367	0.386182	1.01251e-05	0.00135383	8.80582	8.25199	10.0484	10.0155	9.89014	139886	ENSG00000186767	spindlin family member 4	protein-coding	X	62567107	62571218	4112	-	TDRD28/SPIN4
ADRA1B	262.701	-3.09664	0.828908	1.01633e-05	0.00135383	9.79055	8.61967	6.16859	7.20096	6.49599	147	ENSG00000170214	adrenoceptor alpha 1B	protein-coding	5	159343740	159400017	56278	+	ADRA1/ALPHA1BAR/ADRA1B
NDC80	532.904	1.38811	0.379394	1.03996e-05	0.00137432	8.41691	8.05954	9.8269	9.56289	9.43024	10403	ENSG00000080986	NDC80 kinetochore complex component	protein-coding	18	2571510	2616634	45125	+	HEC/HEC1/HsHec1/KNTC2/TID3/hsNDC80/NDC80
MYLPF	52.8261	-0.223965	0.447453	1.07703e-05	0.00137951	6.48152	8.09654	5.1731	5.4357	5.57932	29895	ENSG00000180209	myosin light chain, phosphorylatable, fast skeletal muscle	protein-coding	16	30386123	30389310	3188	+	DA1C/HUMMLC2B/MLC2B/MRLC2/MYLPF/MYL11
KY	39.7121	3.47024	0.953866	1.07182e-05	0.00137951	5.5192	5.42555	6.93089	6.39781	7.16273	339855	ENSG00000174611	kyphoscoliosis peptidase	protein-coding	3	134318765	134370478	51714	-	MFM7/KY
PIMREG	416.343	1.54919	0.42618	1.0686e-05	0.00137951	8.02993	7.63991	9.57931	9.07663	9.25627	54478	ENSG00000129195	PICALM interacting mitotic regulator	protein-coding	17	6347735	6354385	6651	+	CATS/FAM64A/RCS1/PIMREG
NRXN1	265.336	3.44448	0.991175	1.05557e-05	0.00137951	6.63314	5.72244	8.72347	8.07479	9.56259	9378	ENSG00000179915	neurexin 1	protein-coding	2	50145643	51259674	1114032	-	Hs.22998/PTHSL2/SCZD17/NRXN1
CEP55	703.086	1.30384	0.356863	1.12072e-05	0.00140394	8.83417	8.43577	9.96452	10.1199	9.81658	55165	ENSG00000138180	centrosomal protein 55	protein-coding	10	95256369	95288849	32481	+	C10orf3/CT111/MARCH/URCC6/CEP55
CENPK	357.67	1.73403	0.482183	1.1214e-05	0.00140394	7.68212	7.41047	9.54605	8.86572	8.94207	64105	ENSG00000123219	centromere protein K	protein-coding	5	64813593	64858995	45403	-	AF5alpha/CENP-K/FKSG14/P33/Solt/CENPK
NKD1	184.775	2.19625	0.616498	1.11776e-05	0.00140394	6.8496	6.44768	8.64885	8.54381	7.82614	85407	ENSG00000140807	NKD inhibitor of WNT signaling pathway 1	protein-coding	16	50582241	50674771	92531	+	Naked1/NKD1
NEDD4	2962.41	-1.22091	0.325923	1.12992e-05	0.00140405	12.0507	12.3585	11.0685	10.8713	10.6474	4734	ENSG00000069869	NEDD4 E3 ubiquitin protein ligase	protein-coding	15	56119122	56285835	166714	-	NEDD4-1/RPF1/NEDD4
CRABP1	331.615	5.03936	1.51357	1.15681e-05	0.00141963	5.95629	5.49869	6.37057	10.2504	8.98854	1381	ENSG00000166426	cellular retinoic acid binding protein 1	protein-coding	15	78632666	78640572	7907	+	CRABP/CRABP-I/CRABPI/RBP5/CRABP1
GALT	515.409	1.10293	0.299112	1.15951e-05	0.00141963	8.31287	8.52845	9.60059	9.46046	9.46756	2592	ENSG00000213930	galactose-1-phosphate uridylyltransferase	protein-coding	9	34646586	34650595	4010	+	GALT
CCNB1	1661.13	1.07915	0.293494	1.22249e-05	0.00148581	10.1006	9.7876	11.1987	11.0231	11.1017	891	ENSG00000134057	cyclin B1	protein-coding	5	68462837	68474070	11234	+	CCNB/CCNB1
PLK1	798.757	1.41555	0.392429	1.24217e-05	0.0014988	8.9509	8.43577	10.2592	10.2672	9.96012	5347	ENSG00000166851	polo like kinase 1	protein-coding	16	23690201	23701688	11488	+	PLK/STPK13/PLK1
TMEM132D	569.474	-2.20889	0.600947	1.27166e-05	0.00152334	10.1883	10.2342	7.28055	8.46161	8.03668	121256	ENSG00000151952	transmembrane protein 132D	protein-coding	12	129556271	130388212	831942	-	MOLT/PPP1R153/TMEM132D
NEIL3	136.944	1.86293	0.523627	1.28387e-05	0.00152698	6.73894	6.46902	8.29323	7.87218	7.7732	55247	ENSG00000109674	nei like DNA glycosylase 3	protein-coding	4	178230991	178284092	53102	+	FGP2/FPG2/NEI3/ZGRF3/hFPG2/hNEI3/NEIL3
KIF18A	356.706	1.59074	0.444804	1.30591e-05	0.00154218	7.72383	7.57059	9.48173	8.85459	8.95968	81930	ENSG00000121621	kinesin family member 18A	protein-coding	11	28042163	28129746	87584	-	MS-KIF18A/PPP1R99/KIF18A
SMIM10	99.3545	2.52763	0.723035	1.35928e-05	0.00158275	6.24108	5.92831	7.13383	7.93236	7.9142	644538	ENSG00000184785	small integral membrane protein 10	protein-coding	X	134124968	134126503	1536	+	CXorf69/SMIM10
TFAP2A	166.474	2.22818	0.636159	1.35561e-05	0.00158275	6.6011	6.53071	7.58072	8.52282	8.49917	7020	ENSG00000137203	transcription factor AP-2 alpha	protein-coding	6	10396916	10419797	22882	-	AP-2/AP-2alpha/AP2TF/BOFS/TFAP2/TFAP2A
COL20A1	491.107	4.92007	1.50725	1.37073e-05	0.001585	5.98608	5.96391	9.70384	6.30592	10.7153	57642	ENSG00000101203	collagen type XX alpha 1 chain	protein-coding	20	61924538	61962285	37748	+	COL20A1
IQCH-AS1	204.927	1.72956	0.492122	1.56697e-05	0.0017871	7.25461	6.71557	8.51106	8.52634	8.31454	100506686	ENSG00000259673	IQCH antisense RNA 1	ncRNA	15	67695949	67814182	118234	-	IQCH-AS1
CNRIP1	635.12	2.12435	0.612569	1.56234e-05	0.0017871	8.2902	7.27378	9.60902	10.1394	10.0973	25927	ENSG00000119865	cannabinoid receptor interacting protein 1	protein-coding	2	68511303	68547183	35881	-	C2orf32/CRIP-1/CRIP1/CNRIP1
FADS2	16674.7	1.34588	0.378907	1.60417e-05	0.00181708	13.1936	12.6703	14.6987	14.2491	14.4076	9415	ENSG00000134824	fatty acid desaturase 2	protein-coding	11	61583728	61634825	51098	+	D6D/DES6/FADSD6/LLCDL2/SLL0262/TU13/FADS2
TRERF1	592.494	1.88763	0.543706	1.67843e-05	0.00188834	7.48511	8.34686	9.77544	9.62951	10.0853	55809	ENSG00000124496	transcriptional regulating factor 1	protein-coding	6	42192669	42419865	227197	-	BCAR2/HSA277276/RAPA/TREP132/TReP-132/dJ139D8.5/TRERF1
CITED1	308.564	3.66604	1.11583	1.82747e-05	0.00202895	6.38769	6.09362	10.1852	8.17287	7.73212	4435	ENSG00000125931	Cbp/p300 interacting transactivator with Glu/Asp rich carboxy-terminal domain 1	protein-coding	X	71521488	71527037	5550	-	MSG1/CITED1
MASP1	966.602	4.98174	1.57763	1.82778e-05	0.00202895	6.70965	5.67345	7.99714	12.0178	9.10381	5648	ENSG00000127241	MBL associated serine protease 1	protein-coding	3	186933873	187009810	75938	-	3MC1/CRARF/CRARF1/MAP-1/MAP1/MASP/MASP-3/MASP3/MAp44/PRSS5/RaRF/MASP1
DTHD1	83.7343	8.96846	3.52875	1.95679e-05	0.00215779	4.94739	4.94739	8.63786	5.4927	7.01733	401124	ENSG00000197057	death domain containing 1	protein-coding	4	36283237	36346407	63171	+	DTHD1
CA3	515.765	4.02616	1.25114	1.9908e-05	0.00218084	6.36794	6.42594	10.1795	7.01443	10.4495	761	ENSG00000164879	carbonic anhydrase 3	protein-coding	8	86351056	86361267	10212	+	CAIII/Car3/CA3
CDCA5	602.575	1.64555	0.478425	2.01955e-05	0.00219788	8.38307	7.94907	10.2121	9.6728	9.50792	113130	ENSG00000146670	cell division cycle associated 5	protein-coding	11	64844927	64851615	6689	-	SORORIN/CDCA5
JAG2	269.056	-1.3913	0.390145	2.08507e-05	0.00225445	8.71385	9.21634	7.60969	7.73108	7.73905	3714	ENSG00000184916	jagged canonical Notch ligand 2	protein-coding	14	105607318	105635161	27844	-	HJ2/LGMDR27/SER2/JAG2
ERCC6L	169.276	1.52412	0.440641	2.10127e-05	0.00225731	7.04537	6.87591	8.35175	8.2772	7.92634	54821	ENSG00000186871	ERCC excision repair 6 like, spindle assembly checkpoint helicase	protein-coding	X	71424507	71458858	34352	-	PICH/RAD26L/ERCC6L
NXPH3	205.099	3.33407	1.02027	2.16565e-05	0.00231155	6.24108	6.06286	9.15887	7.00383	8.82525	11248	ENSG00000182575	neurexophilin 3	protein-coding	17	47653298	47661171	7874	+	NPH3/NXPH3
LGI4	37.0199	4.59525	1.30325	2.18321e-05	0.00231545	5.20445	5.3384	6.68908	6.22622	7.33145	163175	ENSG00000153902	leucine rich repeat LGI family member 4	protein-coding	19	35615417	35633355	17939	-	AMC1/AMCNMY/LGIL3/LGI4
KRT80	1897.53	-3.18628	0.903234	2.23777e-05	0.00235506	11.5336	12.4583	7.44542	8.02557	9.56642	144501	ENSG00000167767	keratin 80	protein-coding	12	52562780	52585784	23005	-	KB20/KRT80
HELLS	323.444	1.46669	0.426494	2.24884e-05	0.00235506	7.79067	7.43031	9.22623	8.78007	8.90013	3070	ENSG00000119969	helicase, lymphoid specific	protein-coding	10	96305543	96361856	56314	+	ICF4/LSH/Nbla10143/PASG/SMARCA6/HELLS
KIF2C	692.221	1.68895	0.497686	2.31914e-05	0.0024135	8.56371	7.99561	10.3591	10.0017	9.62263	11004	ENSG00000142945	kinesin family member 2C	protein-coding	1	45205490	45233438	27949	+	CT139/KNSL6/MCAK/KIF2C
KIF26A	153.726	2.20371	0.66187	2.45423e-05	0.00253822	6.26331	6.71557	7.68769	8.54381	8.14933	26153	ENSG00000066735	kinesin family member 26A	protein-coding	14	104605060	104647235	42176	+	KIF26A
KRT75	62.8253	-2.83911	0.815438	2.57954e-05	0.00265136	8.04089	6.90565	5.98466	5.96687	5.759	9119	ENSG00000170454	keratin 75	protein-coding	12	52817854	52828110	10257	-	CK-75/K6HF/K75/KB18/PFB/hK6hf/KRT75
ANLN	2277.96	1.01469	0.290821	2.59582e-05	0.00265172	10.3338	10.5196	11.711	11.4706	11.4237	54443	ENSG00000011426	anillin actin binding protein	protein-coding	7	36429432	36493400	63969	+	FSGS8/Scraps/scra/ANLN
POLE	1166.74	1.35498	0.398102	2.65083e-05	0.0026914	9.37352	9.08581	11.0019	10.4085	10.5705	5426	ENSG00000177084	DNA polymerase epsilon, catalytic subunit	protein-coding	12	133200348	133263945	63598	-	CRCS12/FILS/IMAGEI/POLE1/POLE
PKMYT1	198.935	1.88574	0.564842	2.6897e-05	0.00271431	7.12246	6.58927	8.52605	8.64759	8.09145	9088	ENSG00000127564	protein kinase, membrane associated tyrosine/threonine 1	protein-coding	16	3022792	3030540	7749	-	MYT1/PPP1R126/PKMYT1
P2RY1	375.709	3.23633	1.01352	2.70916e-05	0.00271748	6.82285	6.31026	9.92122	7.60818	9.64812	5028	ENSG00000169860	purinergic receptor P2Y1	protein-coding	3	152552736	152555843	3108	+	P2Y1/SARCC/P2RY1
NPY	222.948	4.73772	1.54055	2.75081e-05	0.00274274	5.5192	5.81141	9.83888	6.24673	8.10215	4852	ENSG00000122585	neuropeptide Y	protein-coding	7	24323807	24331484	7678	+	PYY4/NPY
CNGA3	644.06	3.12052	0.976963	2.86769e-05	0.00284225	7.30212	6.90565	10.2386	8.19525	10.7577	1261	ENSG00000144191	cyclic nucleotide gated channel subunit alpha 3	protein-coding	2	98962618	99015064	52447	+	ACHM2/CCNC1/CCNCa/CCNCalpha/CNCG3/CNG3/CNGA3
MEG9	40.8286	5.29102	1.4851	2.97682e-05	0.0029183	5.31044	4.94739	6.13067	7.27221	7.08646	100507257	ENSG00000223403	maternally expressed 9	ncRNA	14	101536248	101539273	3026	+	LINC00584/MEG9
PTPRT	75.2983	3.32096	1.0296	2.97947e-05	0.0029183	5.71065	5.67345	6.83149	8.18187	6.91896	11122	ENSG00000196090	protein tyrosine phosphatase receptor type T	protein-coding	20	40701392	41818557	1117166	-	R-PTP-T/RPTP-rho/RPTPrho/PTPRT
PRKAB2	4125.32	-0.98866	0.280494	3.02722e-05	0.0029306	12.7361	12.4249	11.476	11.5831	11.3966	5565	ENSG00000131791	protein kinase AMP-activated non-catalytic subunit beta 2	protein-coding	1	146626685	146644129	17445	-	PRKAB2
EBPL	468.607	1.18143	0.346248	3.01518e-05	0.0029306	8.2295	8.25199	9.36215	9.62299	9.20313	84650	ENSG00000123179	EBP like	protein-coding	13	50234810	50265623	30814	-	EBRP/EBPL
DOCK11	1384.53	1.17933	0.346627	3.05999e-05	0.0029452	9.74167	9.4652	10.6194	11.0568	10.9373	139818	ENSG00000147251	dedicator of cytokinesis 11	protein-coding	X	117629872	117820123	190252	+	ACG/ZIZ2/bB128O4.1/DOCK11
MEG3	1830.13	8.8836	3.64013	3.35615e-05	0.00319333	5.45949	4.94739	5.80957	11.7332	12.5152	55384	ENSG00000214548	maternally expressed 3	ncRNA	14	101292445	101327360	34916	+	FP504/GTL2/LINC00023/NCRNA00023/PRO0518/PRO2160/onco-lncRNA-83/prebp1/MEG3
CDCA3	438.873	1.37669	0.412705	3.34515e-05	0.00319333	8.04089	7.98906	9.65042	9.34422	9.02243	83461	ENSG00000111665	cell division cycle associated 3	protein-coding	12	6953963	6960456	6494	-	GRCC8/TOME-1/TOME1/CDCA3
ATAD2	1677.5	1.48743	0.445673	3.40393e-05	0.00322039	9.6928	9.5043	11.6519	10.9664	10.9068	29028	ENSG00000156802	ATPase family AAA domain containing 2	protein-coding	8	124332091	124428590	96500	-	ANCCA/CT137/PRO2000/ATAD2
CRYBB1	52.3053	-3.81505	1.12742	3.47719e-05	0.00327112	7.92138	6.81425	5.45006	5.2935	5.83421	1414	ENSG00000100122	crystallin beta B1	protein-coding	22	26995362	27013991	18630	-	CATCN3/CTRCT17/CRYBB1
LINC02901	49.5707	-3.06631	0.909824	3.61892e-05	0.00338532	7.11172	7.58825	5.54098	5.54405	6.02544	100130967	ENSG00000203711	long intergenic non-protein coding RNA 2901	ncRNA	6	159309619	159331385	21767	+	C6orf99/LINC02901
PLN	1170.4	-0.162694	0.335271	3.76412e-05	0.00348169	12.3912	8.37712	6.81062	7.86095	6.40141	5350	ENSG00000198523	phospholamban	protein-coding	6	118869442	118881587	12146	+	CMD1P/CMH18/PLB/PLN
CDCA8	438.101	1.40999	0.427432	3.75856e-05	0.00348169	8.15605	7.79177	9.45392	9.55606	9.03908	55143	ENSG00000134690	cell division cycle associated 8	protein-coding	1	38158073	38175391	17319	+	BOR/BOREALIN/DasraB/MESRGP/CDCA8
STRIP2	784.161	1.97421	0.614859	3.78467e-05	0.00348169	8.4662	7.88685	10.7752	10.1071	9.59667	57464	ENSG00000128578	striatin interacting protein 2	protein-coding	7	129074274	129128239	53966	+	FAM40B/FAR11B/STRIP2
JUP	2334.5	-1.61284	0.477273	3.9179e-05	0.00352632	11.6149	12.3538	9.8602	10.5815	10.1619	3728	ENSG00000173801	junction plakoglobin	protein-coding	17	39679869	39942964	263096	-	CTNNG/DP3/DPIII/PDGB/PG/PKGB/JUP
TTK	466.642	1.49761	0.458377	3.91724e-05	0.00352632	8.03542	7.94229	9.86607	9.16475	9.26336	7272	ENSG00000112742	TTK protein kinase	protein-coding	6	80714322	80752244	37923	+	CT96/ESK/MPH1/MPS1/MPS1L1/PYT/TTK
PDGFD	1566.22	2.08525	0.65378	3.88036e-05	0.00352632	9.29431	8.51039	11.2512	11.7138	10.3936	80310	ENSG00000170962	platelet derived growth factor D	protein-coding	11	103777914	104035027	257114	-	IEGF/MSTP036/SCDGF-B/SCDGFB/PDGFD
CCNE2	435.024	1.79296	0.555242	3.89121e-05	0.00352632	7.83562	7.52542	9.8649	8.85459	9.37018	9134	ENSG00000175305	cyclin E2	protein-coding	8	95892453	95907482	15030	-	CYCE2/CCNE2
KCNMB1	224.624	-3.03694	0.906011	3.99146e-05	0.00354668	8.44996	9.57298	6.14981	6.13978	7.14139	3779	ENSG00000145936	potassium calcium-activated channel subfamily M regulatory beta subunit 1	protein-coding	5	169805165	169816681	11517	-	BKbeta1/K(VCA)beta/SLO-BETA/hbeta1/hslo-beta/k(VCA)beta-1/slo-beta-1/KCNMB1
KIF11	1461.79	1.51543	0.46532	3.98422e-05	0.00354668	9.54676	9.1968	11.4606	10.6844	10.8254	3832	ENSG00000138160	kinesin family member 11	protein-coding	10	94352825	94415152	62328	+	EG5/HKSP/KNSL1/MCLMR/TRIP5/KIF11
KIF14	411.495	1.55673	0.478615	4.00441e-05	0.00354668	7.99091	7.58825	9.66935	9.06704	9.11693	9928	ENSG00000118193	kinesin family member 14	protein-coding	1	200520625	200589862	69238	-	MCPH20/MKS12/KIF14
DAPL1	77.6279	-3.7073	1.10655	4.09685e-05	0.00360934	6.64883	8.53739	5.93824	5.4927	5.67518	92196	ENSG00000163331	death associated protein like 1	protein-coding	2	159651829	159719471	67643	+	DAPL1
EML6	414.018	1.90072	0.593719	4.20982e-05	0.00368935	7.68212	7.42043	9.53282	8.62808	9.73226	400954	ENSG00000214595	EMAP like 6	protein-coding	2	54952149	55199156	247008	+	EML6
C11orf87	747.274	2.44686	0.781125	4.29007e-05	0.00374	7.22526	8.15028	9.76668	10.9391	9.57784	399947	ENSG00000185742	chromosome 11 open reading frame 87	protein-coding	11	109292846	109299893	7048	+	LOH11CR1A/NEURIM1/C11orf87
SERPINA11	16.7625	-4.08441	1.21599	4.33228e-05	0.00375713	6.36794	6.62674	5.1731	5.19242	5.396	256394	ENSG00000186910	serpin family A member 11	protein-coding	14	94908801	94919122	10322	-	SERPINA11
CDC45	291.084	1.71196	0.532875	4.36573e-05	0.00376651	7.46044	7.19395	9.32339	8.69208	8.52708	8318	ENSG00000093009	cell division cycle 45	protein-coding	22	19467414	19508135	40722	+	CDC45L/CDC45L2/MGORS7/PORC-PI-1/CDC45
MKI67	3042.61	1.62252	0.506876	4.56441e-05	0.00389754	10.5469	9.92098	12.4308	11.5526	12.1449	4288	ENSG00000148773	marker of proliferation Ki-67	protein-coding	10	129894925	129924468	29544	-	KIA/MIB-/MIB-1/PPP1R105/MKI67
KCNIP4	307.242	1.59485	0.49692	4.5487e-05	0.00389754	7.56427	7.35953	9.21338	8.45792	9.04734	80333	ENSG00000185774///ENSG00000281758	potassium voltage-gated channel interacting protein 4	protein-coding	4	20730239	21950374	1220136	-	CALP/KCHIP4/KCNIP4
PCP4	175.564	3.94716	1.32689	4.71462e-05	0.00400526	6.06997	5.42555	7.84134	9.37951	7.04079	5121	ENSG00000183036	Purkinje cell protein 4	protein-coding	21	41239347	41301322	61976	+	PEP-19/PCP4
TMEM163	1838.27	2.97741	0.981797	4.88727e-05	0.00413086	8.6585	7.87976	11.9938	9.49661	11.9842	81615	ENSG00000152128	transmembrane protein 163	protein-coding	2	135213330	135525334	312005	-	DC29/SV31/TMEM163
CHST9	111.335	3.90402	1.30845	5.09976e-05	0.00428869	5.86015	5.3384	8.30024	6.46617	8.25841	83539	ENSG00000154080	carbohydrate sulfotransferase 9	protein-coding	18	24495595	24765302	269708	-	GALNAC4ST-2/GalNAc4ST2/CHST9
KIF18B	473.562	1.93442	0.623902	5.47944e-05	0.00458483	7.82293	7.4787	10.1471	9.24989	9.00841	146909	ENSG00000186185	kinesin family member 18B	protein-coding	17	43002079	43025079	23001	-	KIF18B
GSTM5	22.1402	6.93362	2.97006	5.88047e-05	0.00489579	4.94739	4.94739	6.37057	6.89269	5.86926	2949	ENSG00000134201	glutathione S-transferase mu 5	protein-coding	1	110254864	110260890	6027	+	GSTM5-5/GTM5/GSTM5
PLK4	473.431	1.86748	0.6066	6.03365e-05	0.00490921	7.83562	7.57059	10.1228	9.00051	9.26807	10733	ENSG00000142731	polo like kinase 4	protein-coding	4	128802016	128820377	18362	+	MCCRP2/SAK/STK18/PLK4
COL2A1	149.307	1.42752	0.451294	6.02941e-05	0.00490921	7.02248	6.74935	8.03564	8.20411	7.86456	1280	ENSG00000139219	collagen type II alpha 1 chain	protein-coding	12	48366748	48398285	31538	-	ANFH/AOM/COL11A3/SEDC/STL1/COL2A1
SKA3	307.162	1.68802	0.543096	6.03598e-05	0.00490921	7.66078	7.05781	9.24439	8.92277	8.64086	221150	ENSG00000165480	spindle and kinetochore associated complex subunit 3	protein-coding	13	21727734	21750741	23008	-	C13orf3/RAMA1/SKA3
EPHX4	148.799	-2.50642	0.774861	5.95214e-05	0.00490921	9.02102	7.76887	6.43022	6.22622	6.85337	253152	ENSG00000172031	epoxide hydrolase 4	protein-coding	1	92495533	92529093	33561	+	ABHD7/EH4/EPHXRP/EPHX4
ABCC8	64.9889	3.59711	1.19815	6.04401e-05	0.00490921	5.71065	5.3384	7.61541	6.34362	7.64611	6833	ENSG00000006071	ATP binding cassette subfamily C member 8	protein-coding	11	17414432	17498449	84018	-	ABC36/HHF1/HI/HRINS/MRP8/PHHI/PNDM3/SUR/SUR1/SUR1delta2/TNDM2/ABCC8
MT3	70.8305	3.94973	1.32861	6.08499e-05	0.0049185	5.62223	5.3384	8.14126	6.24673	7.22476	4504	ENSG00000087250	metallothionein 3	protein-coding	16	56623267	56625000	1734	+	GIF/GIFB/GRIF/ZnMT3/MT3
AKAP14	41.2784	3.41574	1.11219	6.27993e-05	0.00502252	5.57297	5.3384	6.51413	6.56153	7.42158	158798	ENSG00000186471	A-kinase anchoring protein 14	protein-coding	X	119029936	119054679	24744	+	AKAP28/PRKA14/AKAP14
GABRQ	533.656	3.5647	1.24325	6.27899e-05	0.00502252	6.46337	6.7659	10.4587	7.19178	10.2273	55879	ENSG00000268089	gamma-aminobutyric acid type A receptor subunit theta	protein-coding	X	151806637	151821825	15189	+	THETA/GABRQ
ANKRD13A	4264.05	-1.12605	0.342236	6.30417e-05	0.00502252	12.7645	12.6438	11.0967	11.6503	11.4845	88455	ENSG00000076513	ankyrin repeat domain 13A	protein-coding	12	110436991	110477235	40245	+	ANKRD13/NY-REN-25/ANKRD13A
SLC25A43	857.243	1.15955	0.36467	6.5335e-05	0.00518044	9.02102	8.94888	9.93356	10.476	10.1956	203427	ENSG00000077713	solute carrier family 25 member 43	protein-coding	X	118533258	118588437	55180	+	SLC25A43
FOXD3	35.5027	7.55238	3.2697	6.80391e-05	0.00536928	4.94739	4.94739	7.01415	5.54405	7.25472	27022	ENSG00000187140	forkhead box D3	protein-coding	1	63788730	63790797	2068	+	AIS1/Genesis/HFH2/VAMAS2/FOXD3
EXO1	296.66	1.62629	0.527869	6.87416e-05	0.00539913	7.53316	7.25146	9.3319	8.61823	8.64086	9156	ENSG00000174371	exonuclease 1	protein-coding	1	242011493	242053241	41749	+	HEX1/hExoI/EXO1
EDN1	773.788	-2.27744	0.715183	7.1226e-05	0.00555557	10.8158	10.4982	7.47737	8.95957	7.90809	1906	ENSG00000078401	endothelin 1	protein-coding	6	12290529	12297427	6899	+	ARCND3/ET1/HDLCQ7/PPET1/QME/EDN1
RIBC2	25.0782	3.67648	1.14796	7.14006e-05	0.00555557	5.39146	5.22429	6.8211	6.30592	6.36121	26150	ENSG00000128408	RIB43A domain with coiled-coils 2	protein-coding	22	45809572	45828302	18731	+	C22orf11/TRIB/RIBC2
ZNF367	308.812	1.53077	0.49817	7.22491e-05	0.00559461	7.42683	7.57945	9.21338	8.44681	9.05008	195828	ENSG00000165244	zinc finger protein 367	protein-coding	9	99148225	99180669	32445	-	AFF29/CDC14B/ZFF29/ZNF367
NDNF	902.054	-2.17081	0.682669	7.25744e-05	0.00559461	11.1067	10.5507	7.55113	8.94653	8.72232	79625	ENSG00000173376	neuron derived neurotrophic factor	protein-coding	4	121956782	121993673	36892	-	C4orf31/HH25/NORD/NDNF
EMID1	3545.22	3.04313	1.05324	7.32091e-05	0.00561754	9.52765	8.31071	13.1233	10.3336	12.7229	129080	ENSG00000186998	EMI domain containing 1	protein-coding	22	29601901	29655586	53686	+	EMI5/EMU1/EMID1
CLXN	29.1193	3.30108	1.06835	7.41365e-05	0.0056626	5.39146	5.42555	6.18701	6.6914	6.88002	79645	ENSG00000034239	calaxin	protein-coding	8	49623351	49647870	24520	-	EFCAB1/ODAD5/CLXN
SLFN11	298.426	4.86642	1.82615	7.59138e-05	0.00577187	5.82542	5.56284	6.16859	10.4366	7.51424	91607	ENSG00000172716	schlafen family member 11	protein-coding	17	33677329	33700720	23392	-	SLFN8/9/SLFN11
PIF1	146.965	2.00838	0.669521	7.6456e-05	0.00578668	6.64883	6.44768	8.26124	8.42055	7.44749	80119	ENSG00000140451	PIF1 5'-to-3' DNA helicase	protein-coding	15	65107833	65117838	10006	-	C15orf20/PIF/PIF1
NA	54.1047	-2.9389	0.931511	7.73845e-05	0.00583045	7.89741	6.78223	5.75158	5.99366	5.57932	84953	NA	NA		11	12308447	12380691	72245	+
SEPHS1	2310.4	0.877001	0.272673	8.01588e-05	0.00598531	10.6386	10.459	11.4798	11.6539	11.4399	22929	ENSG00000086475	selenophosphate synthetase 1	protein-coding	10	13359438	13390298	30861	-	SELD/SPS/SPS1/SEPHS1
IGFL3	700.644	-0.119693	0.290113	7.98954e-05	0.00598531	11.6594	8.07816	7.08388	6.39781	5.396	388555	ENSG00000188624	IGF like family member 3	protein-coding	19	46623328	46627931	4604	-	UNQ483/IGFL3
KCND2	54.0378	5.44791	1.78425	8.08553e-05	0.00601036	5.20445	5.22429	6.00699	8.11297	6.36121	3751	ENSG00000184408	potassium voltage-gated channel subfamily D member 2	protein-coding	7	119913722	120390387	476666	+	KV4.2/RK5/KCND2
FANCI	1348.56	1.56946	0.519073	8.15532e-05	0.0060353	9.37352	9.01739	11.3948	10.3932	10.8357	55215	ENSG00000140525	FA complementation group I	protein-coding	15	89787194	89860362	73169	+	KIAA1794/FANCI
CCNB2	714.652	1.24362	0.403854	8.42928e-05	0.00621044	8.84349	8.4967	10.2681	9.90827	9.74751	9133	ENSG00000157456	cyclin B2	protein-coding	15	59397284	59417244	19961	+	HsT17299/CCNB2
SIGIRR	110.101	2.59597	0.897862	8.78338e-05	0.00644282	6.21836	5.92831	7.64924	8.43936	7.05236	59307	ENSG00000185187	single Ig and TIR domain containing	protein-coding	11	405716	417397	11682	-	IL-1R8/TIR8/SIGIRR
KRT81	147.005	-0.132858	0.301758	8.96914e-05	0.00655022	9.53914	6.15232	5.39744	5.81862	5.90286	3887	ENSG00000205426	keratin 81	protein-coding	12	52679697	52702155	22459	-	HB1/Hb-1/K81/KRTHB1/MLN137/ghHkb1/hHAKB2-1/KRT81
FAT2	85.126	-1.79698	0.576643	9.03041e-05	0.00656617	8.01334	7.42043	6.37057	6.60642	6.36121	2196	ENSG00000086570	FAT atypical cadherin 2	protein-coding	5	150883653	150948505	64853	-	CDHF8/CDHR9/HFAT2/MEGF1/SCA45/FAT2
RALYL	138.529	3.36248	1.20901	9.23203e-05	0.00664049	6.09633	5.62058	8.73382	6.63543	8.27737	138046	ENSG00000184672	RALY RNA binding protein like	protein-coding	8	85095453	85834078	738626	+	HNRPCL3/RALYL
GAS1	1049.3	3.04124	1.09111	9.23779e-05	0.00664049	7.36592	7.77654	10.2149	11.7811	8.81238	2619	ENSG00000180447	growth arrest specific 1	protein-coding	9	89559277	89562104	2828	-	GAS1
SPHKAP	53.8913	6.30321	1.9368	9.25226e-05	0.00664049	4.94739	5.22429	6.33948	6.24673	8.0698	80309	ENSG00000153820	SPHK1 interactor, AKAP domain containing	protein-coding	2	228844670	229046361	201692	-	SKIP/SPHKAP
CMKLR1	635.259	-2.51896	0.813811	9.36774e-05	0.00667751	10.9248	9.71695	6.9213	7.82672	8.38608	1240	ENSG00000174600	chemerin chemokine-like receptor 1	protein-coding	12	108681821	108733094	51274	-	CHEMERINR/ChemR23/DEZ/RVER1/CMKLR1
CRYBA4	197.258	-0.0992673	0.274932	9.38404e-05	0.00667751	9.95535	6.3344	6.07086	5.2935	5.31417	1413	ENSG00000196431	crystallin beta A4	protein-coding	22	27017928	27026636	8709	+	CTRCT23/CYRBA4/MCOPCT4/CRYBA4
HLA-DRB1	1984.91	3.07584	1.10767	9.50276e-05	0.00669768	8.9248	6.97706	12.5257	10.9982	10.704	3123	ENSG00000196126///ENSG00000229074///ENSG00000228080///ENSG00000236884///ENSG00000206306///ENSG00000206240	major histocompatibility complex, class II, DR beta 1	protein-coding						DRB1/HLA-DR1B/HLA-DRB/SS1/HLA-DRB1
SERPINA1	21.4017	-0.280802	0.642467	9.52117e-05	0.00669768	6.66433	6.69832	5.39744	5.4357	4.94739	5265	ENSG00000197249///ENSG00000277377	serpin family A member 1	protein-coding	14	94843084	94857029	13946	-	A1A/A1AT/AAT/PI/PI1/PRO2275/alpha1AT/nNIF/SERPINA1
SOX10	278.832	5.65952	2.27166	9.53306e-05	0.00669768	5.62223	5.22429	9.20783	5.2935	9.83572	6663	ENSG00000100146	SRY-box transcription factor 10	protein-coding	22	38368319	38383429	15111	-	DOM/PCWH/SOX-10/WS2E/WS4/WS4C/SOX10
AGT	353.149	1.8651	0.637941	9.6846e-05	0.00671909	7.68916	7.00454	8.59873	9.50374	9.24914	183	ENSG00000135744	angiotensinogen	protein-coding	1	230838272	230850336	12065	-	ANHU/SERPINA8/hFLT1/AGT
H2AX	1666.42	1.31549	0.435914	9.63974e-05	0.00671909	9.91625	9.47218	11.532	11.0101	10.9195	3014	ENSG00000188486	H2A.X variant histone	protein-coding	11	118964585	118966177	1593	-	H2A.X/H2A/X/H2AFX/H2AX
CAVIN2	1277.75	-2.5035	0.811517	9.66304e-05	0.00671909	11.8553	10.7869	7.70919	8.31033	9.42813	8436	ENSG00000168497	caveolae associated protein 2	protein-coding	2	192699032	192712006	12975	-	PS-p68/SDPR/SDR/cavin-2/CAVIN2
MMP10	112.215	-0.299796	0.763376	9.75379e-05	0.00673902	7.98525	8.55951	5.33754	6.34362	5.90286	4319	ENSG00000166670	matrix metallopeptidase 10	protein-coding	11	102641233	102651359	10127	-	SL-2/STMY2/MMP10
ASF1B	355.778	1.65484	0.561444	9.94579e-05	0.00684328	7.75096	7.31734	9.58502	8.74432	8.9655	55723	ENSG00000105011///ENSG00000288210	anti-silencing function 1B histone chaperone	protein-coding	19	14230321	14247440	17120	-	CIA-II/ASF1B
GDPD2	1459.67	3.33598	1.22665	0.000100821	0.00688022	8.22472	6.74935	11.961	8.95697	11.3998	54857	ENSG00000130055	glycerophosphodiester phosphodiesterase domain containing 2	protein-coding	X	69642881	69653241	10361	+	GDE3/OBDPF/GDPD2
APOL4	578.451	2.49469	0.880496	0.000100487	0.00688022	7.76432	6.93469	10.6991	9.38724	9.00276	80832	ENSG00000100336	apolipoprotein L4	protein-coding	22	36585176	36600879	15704	-	APOL-IV/APOLIV/APOL4
SHC3	2996.7	2.09534	0.73132	0.000103238	0.00701638	10.1045	9.27342	12.4161	11.0169	12.5583	53358	ENSG00000148082	SHC adaptor protein 3	protein-coding	9	91620686	91793682	172997	-	N-Shc/NSHC/RAI/SHCC/SHC3
MAMDC2	3846.11	-2.63863	0.869583	0.000107204	0.00722693	13.1931	12.8081	8.5902	9.393	10.9218	256691	ENSG00000165072///ENSG00000278608	MAM domain containing 2	protein-coding	9	72658497	72841888	183392	+	MAMDC2
CLSPN	492.722	1.41512	0.477279	0.000106961	0.00722693	8.2718	7.87976	9.89391	9.24139	9.36579	63967	ENSG00000092853	claspin	protein-coding	1	36197713	36235551	37839	-	CLSPN
CDK1	1329.34	1.81483	0.625556	0.000108993	0.0073179	9.05616	8.84495	11.6241	10.4217	10.4812	983	ENSG00000170312	cyclin dependent kinase 1	protein-coding	10	62538089	62554610	16522	+	CDC2/CDC28A/P34CDC2/CDK1
STK38L	5536.93	-1.12	0.35924	0.000113355	0.0075412	13.0231	13.1392	11.7101	11.4975	12.1047	23012	ENSG00000211455	serine/threonine kinase 38 like	protein-coding	12	27397078	27478890	81813	+	NDR2/STK38L
KCNS3	105.663	3.2095	1.17412	0.000113119	0.0075412	5.75092	5.89117	6.47295	8.52634	7.74595	3790	ENSG00000170745	potassium voltage-gated channel modifier subfamily S member 3	protein-coding	2	18059114	18114225	55112	+	KV9.3/KCNS3
ORC1	202.383	1.60184	0.54881	0.000113677	0.0075412	7.27381	6.74935	8.71043	8.26457	8.26792	4998	ENSG00000085840	origin recognition complex subunit 1	protein-coding	1	52838501	52870143	31643	-	HSORC1/ORC1L/PARC1/ORC1
SCGB3A2	76.4563	-3.14078	1.04203	0.00011762	0.00777177	7.78413	7.8939	5.49749	6.28656	5.57932	117156	ENSG00000164265	secretoglobin family 3A member 2	protein-coding	5	147258274	147261756	3483	+	LU103/PNSP1/UGRP1/pnSP-1/SCGB3A2
DNAH8	34.3938	-0.13084	0.299719	0.000120952	0.00796037	7.73746	5.76826	5.1731	5.2935	5.396	1769	ENSG00000124721	dynein axonemal heavy chain 8	protein-coding	6	38683117	38998574	315458	+	ATPase/SPGF46/hdhc9/DNAH8
TMEM35A	367.842	1.88026	0.661705	0.000121608	0.00797204	7.62446	7.1582	9.78538	8.63787	8.99425	59353	ENSG00000126950	transmembrane protein 35A	protein-coding	X	100333836	100351355	17520	+	NACHO/TMEM35/TUF-1/TMEM35A
CABCOCO1	117.849	2.48472	0.893521	0.000122383	0.007987	6.36794	5.89117	8.03564	7.0863	8.30534	219621	ENSG00000183346	ciliary associated calcium binding coiled-coil 1	protein-coding	10	63422719	63526091	103373	+	C10orf107/CABCOCO1
SAP30L	1774.89	0.901755	0.292409	0.000122796	0.007987	10.0196	10.2918	11.1908	11.0428	11.2534	79685	ENSG00000164576	SAP30 like	protein-coding	5	153825517	153840613	15097	+	NS4ATP2/SAP30L
DPP6	792.428	2.85163	1.05356	0.000123414	0.00799596	7.81011	6.90565	11.3022	8.86295	9.8452	1804	ENSG00000130226	dipeptidyl peptidase like 6	protein-coding	7	153584419	154685995	1101577	+	DPL1/DPPX/MRD33/VF2/DPP6
MCM10	410.814	1.90388	0.672946	0.000127629	0.00821705	7.75096	7.20565	9.96343	8.89045	8.99709	55388	ENSG00000065328	minichromosome maintenance 10 replication initiation factor	protein-coding	10	13203554	13253104	49551	+	CNA43/DNA43/IMD80/PRO2249/MCM10
BLM	281.664	1.61597	0.563079	0.000127813	0.00821705	7.56427	7.05781	9.09021	8.37827	8.95968	641	ENSG00000197299	BLM RecQ like helicase	protein-coding	15	91260579	91358686	98108	+	BS/MGRISCE1/RECQ2/RECQL2/RECQL3/BLM
SLCO1C1	401.226	4.40785	1.78084	0.000129557	0.00829713	6.26331	5.49869	10.7076	6.51484	8.57751	53919	ENSG00000139155	solute carrier organic anion transporter family member 1C1	protein-coding	12	20848289	20906320	58032	+	OATP-F/OATP1/OATP14/OATP1C1/OATPF/OATPRP5/SLC21A14/SLCO1C1
APLNR	163.969	3.22061	1.21694	0.000133526	0.00839899	6.09633	5.92831	7.00516	9.32222	7.54643	187	ENSG00000134817	apelin receptor	protein-coding	11	57001052	57004927	3876	-	AGTRL1/APJ/APJR/HG11/APLNR
FAIM2	209.277	2.21114	0.797981	0.000132953	0.00839899	7.02248	6.20772	9.02652	8.28138	8.17992	23017	ENSG00000135472	Fas apoptotic inhibitory molecule 2	protein-coding	12	50260679	50297760	37082	-	LFG/LFG2/NGP35/NMP35/TMBIM2/FAIM2
NUF2	361.019	1.75393	0.61679	0.000132952	0.00839899	7.65359	7.29574	9.72982	8.81495	8.77968	83540	ENSG00000143228	NUF2 component of NDC80 kinetochore complex	protein-coding	1	163291723	163325553	33831	+	CDCA1/CT106/NUF2R/NUF2
MRO	60.3026	2.67047	0.960948	0.000133399	0.00839899	5.95629	5.49869	7.03194	6.85736	7.6387	83876	ENSG00000134042	maestro	protein-coding	18	48321490	48351754	30265	-	B29/C18orf3/MRO
TSPOAP1	442.018	2.74956	1.02356	0.00013367	0.00839899	6.90144	7.00454	10.5533	8.78301	8.25841	9256	ENSG00000005379	TSPO associated protein 1	protein-coding	17	56378588	56406152	27565	-	BZRAP1/PBR-IP/PRAX-1/PRAX1/RIM-BP1/RIMBP1/TSPOAP1
SERPINA12	12.2212	-0.0860485	0.26677	0.000136063	0.00851723	6.48152	6.15232	4.94739	4.94739	4.94739	145264	ENSG00000165953	serpin family A member 12	protein-coding	14	94953620	94984181	30562	-	OL-64/SERPINA12
ALPL	569.55	-1.99735	0.669861	0.000137149	0.00855307	9.93521	10.3981	7.6548	8.71997	7.57788	249	ENSG00000162551	alkaline phosphatase, biomineralization associated	protein-coding	1	21835858	21904905	69048	+	AP-TNAP/APTNAP/HOPS/HPPA/HPPC/HPPI/HPPO/TNALP/TNAP/TNS-ALP/TNSALP/ALPL
EFNB1	2894.08	1.03328	0.346892	0.000139186	0.00864769	10.8	10.6234	12.0587	11.5785	11.9988	1947	ENSG00000090776	ephrin B1	protein-coding	X	68048840	68066029	17190	+	CFND/CFNS/EFB1/EFL3/EPLG2/Elk-L/LERK2/EFNB1
C1R	7036.92	3.07122	1.17039	0.000140433	0.00869273	10.475	8.69745	12.1718	14.5493	12.3052	715	ENSG00000159403///ENSG00000288512	complement C1r	protein-coding	12	7187515	7245043	57529	-	EDSPD1/C1R
BUB1	936.942	1.41786	0.495076	0.00014202	0.00875844	9.11631	8.53293	10.7589	10.0548	10.3049	699	ENSG00000169679	BUB1 mitotic checkpoint serine/threonine kinase	protein-coding	2	111395409	111435684	40276	-	BUB1A/BUB1L/hBUB1/BUB1
CAMK2A	250.746	3.44578	1.34037	0.000144896	0.0089028	6.26331	5.99811	8.24316	6.85736	9.91134	815	ENSG00000070808	calcium/calmodulin dependent protein kinase II alpha	protein-coding	5	149599054	149669403	70350	-	CAMKA/CaMKIINalpha/CaMKIIalpha/MRD53/MRT63/CAMK2A
KIF15	636.885	2.21628	0.814009	0.000150083	0.00918763	7.90344	7.48817	10.7907	9.01805	9.59104	56992	ENSG00000163808///ENSG00000280610	kinesin family member 15	protein-coding	3	44803209	44894748	91540	+	BRDCS2/HKLP2/KLP2/KNSL7/NY-BR-62/KIF15
CDC20	767.939	1.49744	0.527757	0.000153652	0.00937165	8.86196	8.12068	10.2831	10.3376	9.74244	991	ENSG00000117399	cell division cycle 20	protein-coding	1	43824626	43828873	4248	+	CDC20A/bA276H19.3/p55CDC/CDC20
SPC25	119.806	1.75184	0.626665	0.000155065	0.00942334	6.67962	6.3344	8.21	7.67423	7.57009	57405	ENSG00000152253///ENSG00000277909	SPC25 component of NDC80 kinetochore complex	protein-coding	2	169727401	169746944	19544	-	AD024/SPBC25/hSpc25/SPC25
DAW1	78.8793	3.26198	1.24554	0.000162474	0.00983765	5.86015	5.42555	7.47104	6.44947	8.12331	164781	ENSG00000123977	dynein assembly factor with WD repeats 1	protein-coding	2	228736327	228789026	52700	+	DNAAF18/ODA16/WDR69/DAW1
DGKA	3400.99	-1.29377	0.43651	0.000163915	0.0098509	12.1845	12.7024	10.7063	10.7591	11.3374	1606	ENSG00000065357	diacylglycerol kinase alpha	protein-coding	12	56324946	56347807	22862	+	DAGK/DAGK1/DGK-alpha/DGKA
PLAU	7641.33	-2.23569	0.76633	0.000164468	0.0098509	14.0196	13.8187	10.2422	10.6544	12.1777	5328	ENSG00000122861	plasminogen activator, urokinase	protein-coding	10	75670862	75677258	6397	+	ATF/BDPLT5/QPD/UPA/URK/u-PA/PLAU
CA2	1648.39	2.46935	0.932651	0.000164087	0.0098509	8.7374	8.38707	12.079	9.57478	11.395	760	ENSG00000104267	carbonic anhydrase 2	protein-coding	8	86376131	86393721	17591	+	CA-II/CAC/CAII/Car2/HEL-76/HEL-S-282/CA2
GRIK1	212.505	2.44731	0.923399	0.000166752	0.00995196	6.58476	6.51051	9.02021	7.27221	8.9062	2897	ENSG00000171189	glutamate ionotropic receptor kainate type subunit 1	protein-coding	21	30909254	31312282	403029	-	EAA3/EEA3/GLR5/GLUR5/GluK1/gluR-5/GRIK1
ORC6	395.913	1.30324	0.458755	0.000168943	0.0100311	8.0189	7.80682	9.57501	9.08854	8.92126	23594	ENSG00000091651	origin recognition complex subunit 6	protein-coding	16	46723558	46732306	8749	+	ORC6L/ORC6
CD2AP	2926.82	-1.05768	0.352576	0.000169283	0.0100311	12.2459	12.0452	10.7907	10.7215	11.2271	23607	ENSG00000198087	CD2 associated protein	protein-coding	6	47445525	47594996	149472	+	CMS/CD2AP
SVIL	4529.64	-1.05908	0.354077	0.00017362	0.0102516	12.885	12.6515	11.2905	11.4555	11.8315	6840	ENSG00000197321	supervillin	protein-coding	10	29746277	30025864	279588	-	MFM10/SVIL
HMMR	325.653	1.39583	0.498065	0.000174488	0.0102664	7.78413	7.45955	8.64337	9.34025	8.89709	3161	ENSG00000072571	hyaluronan mediated motility receptor	protein-coding	5	162887517	162918953	31437	+	CD168/IHABP/RHAMM/HMMR
GABRB2	1058.86	3.15998	1.25367	0.0001754	0.0102838	8.00217	6.44768	11.6369	8.8986	10.6256	2561	ENSG00000145864	gamma-aminobutyric acid type A receptor subunit beta2	protein-coding	5	160715436	160975130	259695	-	DEE92/ICEE2/GABRB2
MCM5	1228.51	1.32231	0.470187	0.000176831	0.0103244	9.50634	9.0142	11.1404	10.5362	10.5113	4174	ENSG00000100297	minichromosome maintenance complex component 5	protein-coding	22	35796116	35820495	24380	+	CDC46/MGORS8/P1-CDC46/MCM5
ST18	106.788	4.54565	1.87414	0.000177333	0.0103244	5.45949	5.42555	8.93992	5.67561	7.15211	9705	ENSG00000147488	ST18 C2H2C-type zinc finger transcription factor	protein-coding	8	53023392	53322439	299048	-	NZF-3/NZF3/ZC2H2C3/ZC2HC10/ZNF387/ST18
COL4A1	115750	-1.44678	0.495658	0.000178557	0.0103594	17.944	17.1548	15.432	16.2399	15.8577	1282	ENSG00000187498	collagen type IV alpha 1 chain	protein-coding	13	110801310	110959496	158187	-	BSVD/BSVD1/COL4A1s/PADMAL/RATOR/COL4A1
SLC13A5	22.8151	-0.220877	0.433262	0.000181898	0.0105166	6.61723	6.82995	5.39744	5.4927	4.94739	284111	ENSG00000141485	solute carrier family 13 member 5	protein-coding	17	6588039	6616740	28702	-	DEE25/EIEE25/INDY/NACT/mIndy/SLC13A5
LPAR4	1054.04	3.50818	1.4359	0.000182532	0.0105168	7.52527	6.60815	11.4551	7.55296	11.1553	2846	ENSG00000147145	lysophosphatidic acid receptor 4	protein-coding	X	78003206	78012578	9373	+	GPR23/LPA4/P2RY9/P2Y5-LIKE/P2Y9/LPAR4
TAC1	32.2062	3.30635	1.2287	0.000191434	0.0109916	5.31044	5.49869	7.17405	6.51484	6.20723	6863	ENSG00000006128	tachykinin precursor 1	protein-coding	7	97361271	97369784	8514	+	Hs.2563/NK2/NKNA/NPK/TAC2/TAC1
AGAP7P	18.4303	-3.22488	1.12444	0.000194219	0.0111132	6.73894	6.31026	5.39744	5.4927	5.20709	653268	NA	ArfGAP with GTPase domain, ankyrin repeat and PH domain 7, pseudogene	pseudo	10	51464151	51486327	22177	-	AGAP-7/AGAP7/CTGLF4/bA109G10.1/AGAP7P
F13A1	5437.69	-0.25434	0.52669	0.000195074	0.0111239	12.9128	14.0535	7.57486	10.8856	9.43652	2162	ENSG00000124491	coagulation factor XIII A chain	protein-coding	6	6144311	6320924	176614	-	F13A/F13A1
POLQ	259.862	1.47303	0.536936	0.000197578	0.0112282	7.5488	7.09636	9.06997	8.46895	8.54279	10721	ENSG00000051341	DNA polymerase theta	protein-coding	3	121150273	121264853	114581	-	PRO0327/POLQ
TGIF1	1830.26	0.907276	0.311799	0.000199851	0.0113188	10.3718	9.97433	11.2427	11.2318	11.1661	7050	ENSG00000177426	TGFB induced factor homeobox 1	protein-coding	18	3412072	3458406	46335	+	HPE4/TGIF/TGIF1
LRRC37A	20.8786	5.1562	1.52443	0.000202756	0.0114444	5.20445	4.94739	6.22289	6.44947	6.53171	9884	ENSG00000176681///ENSG00000278742	leucine rich repeat containing 37A	protein-coding						LRRC37/LRRC37A
LOC102724428	435.751	-1.70747	0.599163	0.000207458	0.0116601	9.64751	9.84244	8.20253	7.26351	8.24883	102724428	ENSG00000275993	salt inducible kinase 1B (putative)	protein-coding						SIK/SIK-1/SIK1/SIK1B/SNF1LK/LOC102724428
TMTC2	2392.64	2.283	0.878871	0.000207979	0.0116601	9.60259	8.68545	12.6305	10.5474	11.6619	160335	ENSG00000179104	transmembrane O-mannosyltransferase targeting cadherins 2	protein-coding	12	83080934	83528067	447134	+	IBDBP1/TMTC2
MAD2L1	591.596	1.15564	0.412751	0.000208831	0.0116686	8.55994	8.43098	10.0256	9.67437	9.40052	4085	ENSG00000164109	mitotic arrest deficient 2 like 1	protein-coding	4	120980579	120988013	7435	-	HSMAD2/MAD2/MAD2L1
KIFC1	327.446	1.60733	0.597693	0.000210175	0.0117044	7.58715	7.34911	9.55916	8.61823	8.73603	3833	ENSG00000237649///ENSG00000233450///ENSG00000056678///ENSG00000204197	kinesin family member C1	protein-coding						HSET/KNSL2/KIFC1
SEPTIN9	8369.58	1.00034	0.347292	0.000214066	0.0118347	12.4277	12.0221	13.2192	13.6	13.3629	10801	ENSG00000184640///ENSG00000282302	septin 9	protein-coding	17	75277492	75496678	219187	+	AF17q25/MSF/MSF1/NAPB/PNUTL4/SEPT9/SINT1/SeptD1/SEPTIN9
SLC25A40	543.228	0.798363	0.27067	0.000214646	0.0118347	8.67603	8.68946	9.54459	9.55948	9.43652	55972	ENSG00000075303	solute carrier family 25 member 40	protein-coding	7	87463814	87505692	41879	-	MCFP/SLC25A40
TPST2	3407.84	-1.78115	0.627842	0.000213603	0.0118347	12.855	12.4063	10.0097	10.0279	11.2487	8459	ENSG00000128294	tyrosylprotein sulfotransferase 2	protein-coding	22	26921714	26986089	64376	-	TANGO13B/TPST-2/TPST2
ST8SIA3	1536.98	4.42857	2.0202	0.000215454	0.01184	7.16455	6.12341	10.3846	6.62102	12.6244	51046	ENSG00000177511	ST8 alpha-N-acetyl-neuraminide alpha-2,8-sialyltransferase 3	protein-coding	18	55019721	55036161	16441	+	SIAT8C/ST8SiaIII/ST8SIA3
KIF4A	732.148	1.49623	0.555111	0.00021807	0.0119443	8.75728	8.09044	10.4993	9.9002	9.73567	24137	ENSG00000090889	kinesin family member 4A	protein-coding	X	69509879	69640774	130896	+	KIF4/KIF4G1/MRX100/XLID100/KIF4A
LRRC3B	1891.61	3.77322	1.63345	0.000220488	0.0120372	8.05176	6.40376	12.5664	8.08923	11.5793	116135	ENSG00000179796	leucine rich repeat containing 3B	protein-coding	3	26664300	26752265	87966	+	LRP15/LRRC3B
WDR19	1823.17	0.931453	0.325168	0.00022445	0.0122135	10.181	10.1352	11.4288	10.9766	11.207	57728	ENSG00000157796	WD repeat domain 19	protein-coding	4	39184024	39287430	103407	+	ATD5/CED4/DYF-2/FAP66/IFT144/NPHP13/ORF26/Oseg6/PWDMP/SPGF72/SRTD5/WDR19
NUSAP1	1863.67	1.85149	0.710788	0.000229296	0.0124365	9.54486	9.02375	12.1458	10.6163	11.1381	51203	ENSG00000137804	nucleolar and spindle associated protein 1	protein-coding	15	41624892	41673248	48357	+	ANKT/BM037/LNP/NUSAP/PRO0310p1/Q0310/SAPL/NUSAP1
SERPINE1	56502.3	-2.26458	0.810964	0.00023047	0.0124596	17.2258	16.2436	12.5423	14.7127	14.2239	5054	ENSG00000106366	serpin family E member 1	protein-coding	7	100770370	100782547	12178	+	PAI/PAI-1/PAI1/PLANH1/SERPINE1
EGR1	12287.5	1.22023	0.445053	0.000231308	0.0124644	12.9163	12.0934	13.859	14.0298	14.1405	1958	ENSG00000120738	early growth response 1	protein-coding	5	137801181	137805004	3824	+	AT225/G0S30/KROX-24/NGFI-A/TIS8/ZIF-268/ZNF225/EGR1
CHI3L1	530.324	2.76828	1.12594	0.000232849	0.012507	7.39236	6.60815	9.97324	7.89436	10.4823	1116	ENSG00000133048	chitinase 3 like 1	protein-coding	1	203148059	203155922	7864	-	ASRT7/CGP-39/GP-39/GP39/HC-gp39/HCGP-3P/YK-40/YKL-40/YKL40/YYL-40/hCGP-39/CHI3L1
ASCL1	579.219	3.75851	1.65621	0.000239465	0.012821	6.8363	5.85228	11.1955	7.29798	8.95676	429	ENSG00000139352	achaete-scute family bHLH transcription factor 1	protein-coding	12	103351452	103354294	2843	+	ASH1/HASH1/MASH1/bHLHa46/ASCL1
ASPA	53.0141	2.74118	1.07555	0.000243148	0.012935	5.89344	5.3384	6.7121	7.22813	7.30319	443	ENSG00000108381	aspartoacylase	protein-coding	17	3377404	3402700	25297	+	ACY2/ASP/ASPA
MTUS1	792.983	1.64005	0.62558	0.000243038	0.012935	8.39161	8.45952	10.0023	9.53362	10.8222	57509	ENSG00000129422	microtubule associated scaffold protein 1	protein-coding	8	17501303	17658426	157124	-	ATBP/ATIP/ATIP3/ICIS/MP44/MTSG1/MTUS1
AMH	210.074	1.51407	0.57037	0.000245547	0.013021	7.1009	7.10897	8.89227	8.02557	8.34628	268	ENSG00000104899	anti-Mullerian hormone	protein-coding	19	2249113	2252072	2960	+	MIF/MIS/AMH
HMGB2	2457.16	1.25188	0.462155	0.000246513	0.0130308	10.3491	10.1742	12.0838	11.7445	11.2046	3148	ENSG00000164104	high mobility group box 2	protein-coding	4	174252527	174255595	3069	-	HMG2/HMGB2
FLJ16779	201.401	1.49178	0.562346	0.000248651	0.0131022	6.91408	7.22875	8.09754	8.80052	8.23919	100192386	ENSG00000275620	uncharacterized LOC100192386	ncRNA	20	61885330	61892967	7638	+	FLJ16779
ICA1L	555.009	1.55306	0.590649	0.000251615	0.013175	8.37449	7.70589	10.0171	9.167	9.84677	130026	ENSG00000163596	islet cell autoantigen 1 like	protein-coding	2	203637873	203736371	98499	-	ALS2CR14/ALS2CR15/ICA1L
CCNA2	1122.63	0.970258	0.34594	0.000250868	0.013175	9.6315	9.28139	10.7219	10.524	10.3882	890	ENSG00000145386	cyclin A2	protein-coding	4	122737599	122745088	7490	-	CCN1/CCNA/CCNA2
BMPER	363.088	2.69424	1.11941	0.000267177	0.0139024	6.87579	6.66307	9.06589	10.1788	7.53043	168667	ENSG00000164619	BMP binding endothelial regulator	protein-coding	7	33944523	34195484	250962	+	CRIM3/CV-2/CV2/BMPER
DLX5	215.478	3.61532	1.5957	0.00026649	0.0139024	5.95629	5.92831	9.67337	6.16211	8.35076	1749	ENSG00000105880	distal-less homeobox 5	protein-coding	7	96649702	96654143	4442	-	SHFM1/SHFM1D/DLX5
CCDC177	125.096	3.96445	1.75618	0.000268584	0.0139321	5.78909	5.3384	8.92647	5.93924	7.83262	56936	ENSG00000267909	coiled-coil domain containing 177	protein-coding	14	70036531	70041600	5070	-	C14orf162/PLPL/CCDC177
FILIP1L	5245.55	-1.97771	0.720704	0.000270928	0.0139666	13.7843	12.6535	9.96343	11.5284	10.9874	11259	ENSG00000168386	filamin A interacting protein 1 like	protein-coding	3	99551988	99833349	281362	-	DOC-1/DOC1/GIP130/GIP90/FILIP1L
MAP7	209.904	1.25692	0.467462	0.00027019	0.0139666	7.46872	7.04469	8.30024	8.60831	8.33276	9053	ENSG00000135525	microtubule associated protein 7	protein-coding	6	136663419	136871957	208539	-	E-MAP-115/EMAP115/MAP7
IGDCC4	4067.29	1.34769	0.511529	0.000281495	0.0144666	11.2393	10.351	12.7159	12.1576	12.4572	57722	ENSG00000103742	immunoglobulin superfamily DCC subclass member 4	protein-coding	15	65673825	65715410	41586	-	DDM36/NOPE/IGDCC4
SOCS3	3919.89	2.02873	0.805767	0.000284341	0.0145679	10.6944	9.13946	13.0267	11.7884	12.5023	9021	ENSG00000184557	suppressor of cytokine signaling 3	protein-coding	17	76352859	76356158	3300	-	ATOD4/CIS3/Cish3/SOCS-3/SSI-3/SSI3/SOCS3
ZNF662	56.2319	3.55919	1.49574	0.000285274	0.0145709	5.45949	5.49869	5.83699	7.41207	7.66812	389114	ENSG00000182983	zinc finger protein 662	protein-coding	3	42947402	42960825	13424	+	ZNF662
TCIRG1	440.771	4.15213	1.96642	0.000287765	0.0146532	6.19512	5.89117	7.14198	11.0213	6.85337	10312	ENSG00000110719	T cell immune regulator 1, ATPase H+ transporting V0 subunit a3	protein-coding	11	67806462	67818366	11905	+	ATP6N1C/ATP6V0A3/Atp6i/OC-116kDa/OC116/OPTB1/Stv1/TIRC7/Vph1/a3/TCIRG1
MIS18BP1	747.198	0.976484	0.355667	0.000293869	0.0149183	8.87111	8.98517	10.1814	10.0499	9.71686	55320	ENSG00000129534	MIS18 binding protein 1	protein-coding	14	45672393	45722605	50213	-	C14orf106/HSA242977/KNL2/M18BP1/MIS18BP1
SEMA5A	9661.4	1.80522	0.718282	0.000299027	0.015134	12.2096	10.5241	13.9036	13.911	13.5115	9037	ENSG00000112902	semaphorin 5A	protein-coding	5	9035138	9546233	511096	-	SEMAF/semF/SEMA5A
EMP2	1725.19	1.84735	0.740894	0.00030249	0.0152168	9.75323	8.24652	11.1351	11.1137	11.6871	2013	ENSG00000213853	epithelial membrane protein 2	protein-coding	16	10622279	10674539	52261	-	XMP/EMP2
DNAI1	95.6277	3.40564	1.47943	0.000302363	0.0152168	5.89344	5.3384	8.41118	6.34362	7.68979	27019	ENSG00000122735	dynein axonemal intermediate chain 1	protein-coding	9	34458811	34520982	62172	+	CILD1/DIC1/ICS1/PCD/DNAI1
COL9A1	46.0958	3.07354	1.2668	0.000305849	0.0153395	5.57297	5.49869	7.64366	6.22622	6.69559	1297	ENSG00000112280	collagen type IX alpha 1 chain	protein-coding	6	70925743	71012786	87044	-	DJ149L1.1.2/EDM6/MED/STL4/COL9A1
PLA2G4A	89.3818	2.17958	0.881625	0.000307798	0.0153908	6.34781	5.76826	7.28055	8.00029	7.34997	5321	ENSG00000116711	phospholipase A2 group IVA	protein-coding	1	186798032	186958113	160082	+	GURDP/PLA2G4/cPLA2/cPLA2-alpha/PLA2G4A
SYNPR	90.2476	4.06452	1.8478	0.000313836	0.0156458	5.45949	5.49869	8.4806	5.59111	7.60863	132204	ENSG00000163630	synaptoporin	protein-coding	3	63263914	63602597	338684	+	SPO/SYNPR
KNL1	532.272	1.30215	0.496599	0.000317247	0.0157686	8.49022	7.92863	9.92347	9.32222	9.54136	57082	ENSG00000137812	kinetochore scaffold 1	protein-coding	15	40886447	40954881	68435	+	AF15Q14/CASC5/CT29/D40/MCPH4/PPP1R55/Spc7/hKNL-1/hSpc105/KNL1
DIO2	1414.8	-2.02247	0.754731	0.000323406	0.0160269	11.5298	11.4167	8.13734	9.91095	8.78299	1734	ENSG00000211448	iodothyronine deiodinase 2	protein-coding	14	80663868	80697397	33530	-	5DII/D2/DIOII/SELENOY/SelY/TXDI2/DIO2
DLGAP3	53.3875	-2.11832	0.795901	0.000326492	0.0161318	6.93898	7.6567	5.78113	6.04495	6.18324	58512	ENSG00000116544	DLG associated protein 3	protein-coding	1	35331037	35370984	39948	-	DAP3/SAPAP3/SPAPA3/DLGAP3
ANK1	1072.48	-1.76218	0.656369	0.000328523	0.0161841	10.8538	11.1548	9.00109	8.09401	9.54524	286	ENSG00000029534	ankyrin 1	protein-coding	8	41510744	41754280	243537	-	ANK/SPH1/SPH2/ANK1
SPAG5	1079.18	1.25184	0.482727	0.000334872	0.0163039	9.30558	8.97537	11.0003	10.2941	10.298	10615	ENSG00000076382	sperm associated antigen 5	protein-coding	17	26904583	26926056	21474	-	DEEPEST/MAP126/hMAP126/SPAG5
SH3RF2	121.223	-1.39437	0.515737	0.000333253	0.0163039	7.82929	8.24104	6.65371	7.04572	6.90612	153769	ENSG00000156463	SH3 domain containing ring finger 2	protein-coding	5	145316126	145461336	145211	+	HEPP1/POSHER/PPP1R39/RNF158/SH3RF2
PTCH1	587.097	1.2436	0.478498	0.000333079	0.0163039	8.33075	8.45952	10.0526	9.24352	9.80206	5727	ENSG00000185920	patched 1	protein-coding	9	98205264	98279247	73984	-	BCNS/NBCCS/PTC/PTC1/PTCH/PTCH1
RFC3	688.709	1.0635	0.399632	0.000334457	0.0163039	8.84968	8.6364	10.15	9.58321	9.93963	5983	ENSG00000133119	replication factor C subunit 3	protein-coding	13	34392206	34540695	148490	+	RFC38/RFC3
TMPO	3715.08	0.927621	0.344187	0.000337633	0.0163824	11.0056	11.2498	12.4789	12.1167	12.0505	7112	ENSG00000120802	thymopoietin	protein-coding	12	98909351	98944157	34807	+	CMD1T/LAP2/LEMD4/PRO0868/TP/TMPO
KLF3-AS1	92.1171	1.56043	0.614746	0.00033845	0.0163824	6.48152	6.3344	7.41931	7.27221	7.87714	79667	NA	KLF3 antisense RNA 1	ncRNA	4	38614322	38666430	52109	-	KLF3-AS1
VWA5B2	107.421	-0.206623	0.401956	0.000340437	0.0164308	8.35715	8.11468	5.68857	5.37078	6.4777	90113	ENSG00000145198	von Willebrand factor A domain containing 5B2	protein-coding	3	183948317	183960117	11801	+	VWA5B2
COLEC12	3025.07	2.36006	1.00478	0.000342452	0.0164802	10.0278	8.16195	10.9912	12.4978	12.6163	81035	ENSG00000158270	collectin subfamily member 12	protein-coding	18	319355	500729	181375	-	CLP1/NSR2/SCARA4/SRCL/COLEC12
COMP	13088	-2.39245	0.906773	0.000346783	0.0166406	14.7849	14.702	9.92122	12.6928	11.6775	1311	ENSG00000105664	cartilage oligomeric matrix protein	protein-coding	19	18893583	18902114	8532	-	CTS2/EDM1/EPD1/MED/PSACH/THBS5/TSP5/COMP
MIR124-1HG	49.757	3.18529	1.3546	0.000350616	0.0167281	5.71065	5.22429	7.66034	6.62102	6.63274	157627	ENSG00000253230///ENSG00000284859	MIR124-1 host gene	ncRNA	8	9757574	9760839	3266	-	LINC00599/Rncr3/neuroLNC/MIR124-1HG
DLG1	14496.4	-1.24204	0.457831	0.000349678	0.0167281	14.7592	14.2752	13.1756	12.5087	13.3094	1739	ENSG00000075711	discs large MAGUK scaffold protein 1	protein-coding	3	196769431	197026143	256713	-	DLGH1/SAP-97/SAP97/hdlg/DLG1
PCDHB9	281.467	-1.03938	0.377497	0.000353238	0.0168051	9.04275	8.8305	8.06072	7.69344	7.92634	56127	ENSG00000177839	protocadherin beta 9	protein-coding						PCDH-BETA9/PCDH3H/PCDHB9
PGM2L1	1585.69	-1.32738	0.495303	0.000370434	0.0175729	11.6054	11.1862	9.37868	10.2931	9.75925	283209	ENSG00000165434	phosphoglucomutase 2 like 1	protein-coding	11	74041361	74109502	68142	-	BM32A/PMMLP/PGM2L1
MCM3	2766.15	1.16019	0.450757	0.000381018	0.0179857	10.4967	10.4982	12.2862	11.4596	11.746	4172	ENSG00000112118	minichromosome maintenance complex component 3	protein-coding	6	52128812	52149679	20868	-	HCC5/P1-MCM3/P1.h/RLFB/MCM3
ZFP36	1159.09	1.38022	0.551215	0.000381296	0.0179857	9.26921	8.94218	10.6005	11.1784	10.1286	7538	ENSG00000128016	ZFP36 ring finger protein	protein-coding	19	39897487	39900052	2566	+	G0S24/GOS24/NUP475/RNF162A/TIS11/TTP/zfp-36/ZFP36
MID1IP1	1863.75	1.12788	0.436696	0.000384883	0.0181036	10.204	9.73252	11.2659	10.9805	11.6032	58526	ENSG00000165175	MID1 interacting protein 1	protein-coding	X	38660685	38665783	5099	+	G12-like/MIG12/S14R/STRAIT11499/THRSPL/MID1IP1
OLFML1	462.99	3.55666	1.74121	0.000393359	0.0184502	6.4071	6.31026	6.16859	10.244	10.1504	283298	ENSG00000183801	olfactomedin like 1	protein-coding	11	7506600	7532606	26007	+	MVAL564/UNQ564/OLFML1
LMNB1	1848.18	1.82195	0.75473	0.00039537	0.0184924	9.67555	8.76742	12.1332	10.8073	10.9709	4001	ENSG00000113368	lamin B1	protein-coding	5	126112315	126172712	60398	+	ADLD/LMN/LMN2/LMNB/MCPH26/LMNB1
GK	278.302	1.42908	0.57444	0.000399111	0.0186151	7.65359	7.12145	8.4898	8.66683	9.16826	2710	ENSG00000198814	glycerol kinase	protein-coding	X	30671476	30749577	78102	+	GK1/GKD/GK
SELENOP	276.431	2.37858	1.04288	0.000400392	0.0186227	7.06787	6.26025	8.39819	9.73613	8.03668	6414	ENSG00000250722	selenoprotein P	protein-coding	5	42799982	42825998	26017	-	SELP/SEPP/SEPP1/SeP/SELENOP
NCAPG2	1141.01	0.98795	0.376955	0.000405134	0.0187908	9.53532	9.37624	10.8809	10.3797	10.435	54892	ENSG00000146918	non-SMC condensin II complex subunit G2	protein-coding	7	158424003	158497520	73518	-	3KS/CAP-G2/CAPG2/LUZP5/MTB/hCAP-G2/NCAPG2
TMSB15A	243.249	2.86859	1.32671	0.000419046	0.0193821	6.56818	6.03106	9.70253	6.9715	8.53103	11013	ENSG00000158164	thymosin beta 15A	protein-coding	X	101768610	101771699	3090	-	TMSB15/TMSB15B/TMSL8/TMSNB/Tb15/TbNB/TMSB15A
LOC100129203	95.5069	-1.34948	0.515525	0.000424383	0.0195745	7.66793	7.87263	6.50057	6.67765	6.89314	100129203	NA	uncharacterized LOC100129203	ncRNA						LOC100129203
OASL	118.396	-2.36199	0.923667	0.000430116	0.0197841	8.73071	7.53457	6.24036	5.93924	6.76983	8638	ENSG00000135114	2'-5'-oligoadenylate synthetase like	protein-coding	12	121458095	121477045	18951	-	OASL1/OASLd/TRIP-14/TRIP14/p59 OASL/p59-OASL/p59OASL/OASL
CDC7	476.297	1.65215	0.692537	0.000431868	0.01981	7.86066	7.72191	10.1945	8.8986	9.19078	8317	ENSG00000097046	cell division cycle 7	protein-coding	1	91966404	91991321	24918	+	CDC7L1/HsCDC7/Hsk1/huCDC7/CDC7
PDE7B	121.145	4.46838	2.36568	0.000439975	0.0201265	5.57297	5.22429	5.80957	9.25835	6.42098	27115	ENSG00000171408	phosphodiesterase 7B	protein-coding	6	136172834	136516709	343876	+	bA472E5.1/PDE7B
ODAPH	785.535	-0.181335	0.358683	0.000444771	0.0202347	11.2984	10.2066	8.25404	7.20096	5.79753	152816	ENSG00000174792	odontogenesis associated phosphoprotein	protein-coding	4	76481258	76491103	9846	+	AI2A4/C4orf26/ODAPH
ZNF395	1267.88	1.67063	0.702368	0.000444598	0.0202347	9.2738	8.51039	11.1224	11.2425	9.97458	55893	ENSG00000186918	zinc finger protein 395	protein-coding	8	28203102	28347835	144734	-	HDBP-2/HDBP2/HDRF-2/PBF/PRF-1/PRF1/Si-1-8-14/ZNF395
CCND2	13286.3	1.64091	0.68331	0.00044984	0.0204095	12.6452	11.5625	14.4011	13.4367	14.5855	894	ENSG00000118971	cyclin D2	protein-coding	12	4382902	4414522	31621	+	KIAK0002/MPPH3/CCND2
NRXN2	264.486	2.40931	1.08481	0.000452673	0.0204822	6.92659	6.3344	9.74392	7.72488	8.37293	9379	ENSG00000110076	neurexin 2	protein-coding	11	64373646	64490660	117015	-	NRXN2
GSTM1	119.97	4.75963	2.61911	0.000454427	0.0204865	5.39146	5.3384	5.45006	6.30592	9.27978	2944	ENSG00000134184	glutathione S-transferase mu 1	protein-coding	1	110230418	110236367	5950	+	GST1/GSTM1-1/GSTM1a-1a/GSTM1b-1b/GTH4/GTM1/H-B/MU/MU-1/GSTM1
PLEK	42.5928	4.32938	1.93355	0.000455597	0.0204865	5.31044	5.22429	7.27322	5.4927	7.34074	5341	ENSG00000115956	pleckstrin	protein-coding	2	68592322	68624585	32264	+	P47/PLEK1/PLEK
CRTAC1	190.524	-0.119314	0.289199	0.000456801	0.0204865	9.85783	6.42594	5.39744	5.99366	6.31946	55118	ENSG00000095713	cartilage acidic protein 1	protein-coding	10	99624757	99790585	165829	-	ASPIC/ASPIC1/CEP-68/CEP68/LOTUS/CRTAC1
PDGFC	6993.56	-1.22309	0.465385	0.000457689	0.0204865	13.5597	13.4076	11.5587	11.8212	12.4764	56034	ENSG00000145431	platelet derived growth factor C	protein-coding	4	157682763	157892546	209784	-	FALLOTEIN/SCDGF/PDGFC
MMP24	778.154	-1.84657	0.724506	0.000464777	0.0206925	10.1992	10.9092	7.70919	8.30623	9.14026	10893	ENSG00000125966	matrix metallopeptidase 24	protein-coding	20	33814539	33864804	50266	+	MMP-24/MMP25/MT-MMP 5/MT-MMP5/MT5-MMP/MT5MMP/MTMMP5/MMP24
SH3GL3	78.5189	6.3394	2.78364	0.000464284	0.0206925	5.20445	4.94739	5.49749	8.75334	5.93516	6457	ENSG00000140600	SH3 domain containing GRB2 like 3, endophilin A3	protein-coding	15	84116091	84287493	171403	+	CNSA3/EEN-B2/HsT19371/SH3D2C/SH3P13/SH3GL3
DCBLD2	13609	-1.36331	0.530593	0.000488952	0.021494	14.9509	13.8557	12.5608	13.0916	12.7908	131566	ENSG00000057019	discoidin, CUB and LCCL domain containing 2	protein-coding	3	98514814	98620533	105720	-	CLCP1/ESDN/DCBLD2
DLX1	1393.79	3.1633	1.58004	0.000490525	0.021494	7.78413	7.29574	12.4199	8.15927	10.1286	1745	ENSG00000144355	distal-less homeobox 1	protein-coding	2	172950208	172954401	4194	+	DLX1
WDR72	122.858	3.11704	1.51723	0.000488569	0.021494	5.82542	5.85228	6.7121	6.84535	9.06641	256764	ENSG00000166415	WD repeat domain 72	protein-coding	15	53805938	54055075	249138	-	AI2A3/WDR72
HDC	28.6426	4.32571	1.79519	0.000484824	0.021494	4.94739	5.3384	7.23595	6.09355	6.20723	3067	ENSG00000140287	histidine decarboxylase	protein-coding	15	50534146	50558162	24017	-	HDC
LY6H	136.565	2.51295	1.15494	0.000489449	0.021494	6.51697	5.56284	8.54971	7.57393	7.93837	4062	ENSG00000176956///ENSG00000274488	lymphocyte antigen 6 family member H	protein-coding	8	144239331	144242053	2723	-	NMLY6/LY6H
ARHGAP11A	293.698	1.19703	0.484737	0.000487269	0.021494	7.79718	7.44988	9.1454	8.64435	8.63355	9824	ENSG00000198826///ENSG00000275568	Rho GTPase activating protein 11A	protein-coding	15	32907345	32931868	24524	+	GAP (1-12)/ARHGAP11A
COL4A2	85957.3	-1.1864	0.45774	0.000496829	0.0217131	17.3586	16.7481	15.1647	15.8839	15.741	1284	ENSG00000134871	collagen type IV alpha 2 chain	protein-coding	13	110959631	111165373	205743	+	BSVD2/ICH/POREN2/COL4A2
GALNT14	85.7122	4.40296	2.3232	0.000498984	0.0217502	5.39146	5.3384	5.75158	8.82354	6.08099	79623	ENSG00000158089	polypeptide N-acetylgalactosaminyltransferase 14	protein-coding	2	31133331	31378068	244738	-	GALNT15/GalNac-T10/GalNac-T14/GALNT14
DBF4	495.953	1.03063	0.409025	0.000502478	0.0218453	8.48625	8.21889	9.68935	9.48946	9.1733	10926	ENSG00000006634	DBF4 zinc finger	protein-coding	7	87505544	87538856	33313	+	ASK/CHIF/DBF4A/ZDBF1/DBF4
GAD2	151.607	3.93639	2.18138	0.00052814	0.0227237	5.66791	5.56284	9.45236	5.67561	7.2448	2572	ENSG00000136750	glutamate decarboxylase 2	protein-coding	10	26505236	26593491	88256	+	GAD65/GAD2
KCTD16	220.419	1.27429	0.527122	0.00052804	0.0227237	7.02248	7.50692	8.24316	8.72915	8.45418	57528	ENSG00000183775	potassium channel tetramerization domain containing 16	protein-coding	5	143550437	143856944	306508	+	KCTD16
CEP135	731.686	0.891518	0.34622	0.00052432	0.0227237	9.10603	8.79374	10.0474	9.76308	10.0199	9662	ENSG00000174799	centrosomal protein 135	protein-coding	4	56814974	56899529	84556	+	CEP4/KIAA0635/MCPH8/CEP135
HS3ST4	122.085	3.28295	1.65578	0.000526607	0.0227237	5.92545	5.56284	6.11114	8.9013	7.69693	9951	ENSG00000182601	heparan sulfate-glucosamine 3-sulfotransferase 4	protein-coding	16	25703347	26149009	445663	+	3-OST-4/30ST4/3OST4/h3-OST-4/HS3ST4
XRCC2	170.834	1.67533	0.727024	0.000538423	0.0231064	6.93898	6.60815	8.79932	7.88332	7.86456	7516	ENSG00000196584	X-ray repair cross complementing 2	protein-coding	7	152343587	152373250	29664	-	FANCU/POF17/SPGF50/XRCC2
PXMP2	270.89	1.08923	0.440973	0.000541088	0.0231611	7.78413	7.44988	8.79439	8.84338	8.44166	5827	ENSG00000176894	peroxisomal membrane protein 2	protein-coding	12	133264192	133281577	17386	+	MPV17L3/PMP22/PXMP2
FOXD3-AS1	18.3329	3.42932	1.36339	0.00054488	0.0232399	5.39146	4.94739	6.37057	6.36199	6.18324	100996301	ENSG00000230798	FOXD3 antisense RNA 1	ncRNA						FAST/pasFOXD3/FOXD3-AS1
ST8SIA5	241.846	2.6649	1.29227	0.000546894	0.0232399	6.8363	5.72244	9.59212	8.07962	8.09681	29906	ENSG00000101638	ST8 alpha-N-acetyl-neuraminide alpha-2,8-sialyltransferase 5	protein-coding	18	44259081	44337039	77959	-	SIAT8-E/SIAT8E/ST8SiaV/ST8SIA5
SNTG1	1140.05	3.09752	1.59524	0.000547116	0.0232399	7.96812	6.3344	11.6861	8.12235	11.0253	54212	ENSG00000147481	syntrophin gamma 1	protein-coding	8	50822349	51705427	883079	+	G1SYN/SYN4/SNTG1
DLGAP1	478.109	2.47329	1.17816	0.000548779	0.0232512	7.57957	6.31026	10.3641	8.31442	9.58916	9229	ENSG00000170579	DLG associated protein 1	protein-coding	18	3496030	4455266	959237	-	DAP-1/DAP-1-ALPHA/DAP-1-BETA/DAP1/DLGAP1A/DLGAP1B/GKAP/SAPAP1/DLGAP1
DLX6-AS1	665.722	3.59957	2.01853	0.000551806	0.0233201	6.64883	6.35802	11.1649	6.11694	10.0407	285987	NA	DLX6 antisense RNA 1	ncRNA	7	96597827	96643377	45551	-	DLX6-AS/DLX6AS/Evf-2/NCRNA00212/DLX6-AS1
CFAP99	22.0983	3.22021	1.36856	0.000557226	0.0234895	5.31044	5.3384	6.47295	5.91069	6.74067	402160	ENSG00000206113	cilia and flagella associated protein 99	protein-coding	4	2420701	2464690	43990	+	CFAP99
FBXO5	561.995	1.06959	0.4373	0.000560378	0.0235628	8.50208	8.43577	10.0023	9.44944	9.40052	26271	ENSG00000112029	F-box protein 5	protein-coding	6	153291658	153304740	13083	-	EMI1/FBX5/Fbxo31/FBXO5
CNMD	73.674	3.50726	1.78155	0.000569106	0.0237219	5.71065	5.22429	8.39819	6.4153	6.60002	11061	ENSG00000136110	chondromodulin	protein-coding	13	53277400	53313947	36548	-	BRICD3/CHM-I/CHM1/LECT1/MYETS1/CNMD
C6orf15	2064.73	-0.0989933	0.274385	0.000568789	0.0237219	9.58051	13.1733	6.77865	5.71412	8.76973	29113	ENSG00000204542///ENSG00000231624///ENSG00000206461///ENSG00000224105///ENSG00000225543///ENSG00000229432	chromosome 6 open reading frame 15	protein-coding						STG/C6orf15
LFNG	1082.5	-1.70641	0.689469	0.000571286	0.0237219	11.4771	10.3497	8.91743	8.37827	9.53552	3955	ENSG00000106003	LFNG O-fucosylpeptide 3-beta-N-acetylglucosaminyltransferase	protein-coding	7	2552163	2568810	16648	+	SCDO3/LFNG
LRRC37A2	14.5586	3.63703	1.34808	0.000569952	0.0237219	5.20445	5.22429	6.11114	6.11694	6.276	474170	ENSG00000238083///ENSG00000274332///ENSG00000277221	leucine rich repeat containing 37 member A2	protein-coding						LRRC37/LRRC37A2
CENPU	712.293	1.51588	0.657749	0.00056806	0.0237219	8.48226	8.21889	10.6984	9.58991	9.5948	79682	ENSG00000151725	centromere protein U	protein-coding	4	185615219	185655286	40068	-	CENP50/CENPU50/KLIP1/MLF1IP/PBIP1/CENPU
KISS1	11.7224	-0.0976787	0.273477	0.000574934	0.0237966	6.6011	5.85228	4.94739	5.19242	4.94739	3814	ENSG00000170498	KiSS-1 metastasis suppressor	protein-coding	1	204159469	204165619	6151	-	HH13/KiSS-1/KISS1
TNFAIP6	313.541	3.83947	2.2723	0.000575944	0.0237966	5.98608	5.85228	6.27445	10.5492	6.99344	7130	ENSG00000123610	TNF alpha induced protein 6	protein-coding	2	152214106	152236562	22457	+	TSG-6/TSG6/TNFAIP6
SLC8A2	157.781	4.07497	2.43857	0.00058385	0.0240636	5.5192	5.62058	6.37057	9.62951	5.86926	6543	ENSG00000118160	solute carrier family 8 member A2	protein-coding	19	47931279	47975307	44029	-	NCX2/SLC8A2
ABCA12	58.5916	-1.46835	0.592869	0.00058935	0.0242303	7.42683	7.18214	6.16859	6.46617	6.23067	26154	ENSG00000144452	ATP binding cassette subfamily A member 12	protein-coding	2	215796266	216003151	206886	-	ARCI4A/ARCI4B/ICR2B/LI2/ABCA12
DIPK1C	1393.88	2.49894	1.22706	0.000594177	0.0243686	8.50993	7.73774	11.9428	8.81208	11.1699	125704	ENSG00000187773	divergent protein kinase domain 1C	protein-coding	18	72102963	72124503	21541	-	C18orf51/FAM69C/FNCAD/DIPK1C
DSC1	19.2413	-2.46122	1.0196	0.000602673	0.0246563	6.46337	6.58927	5.33754	5.63475	5.52502	1823	ENSG00000134765	desmocollin 1	protein-coding	18	28709214	28742819	33606	-	CDHF1/DG2/DG3/DSC1
FLRT1	96.6515	2.39623	1.13628	0.000605719	0.0246597	6.32731	5.49869	7.81688	7.21008	7.93837	23769	ENSG00000126500	fibronectin leucine rich transmembrane protein 1	protein-coding	11	63871362	63886645	15284	+	SPG68/FLRT1
GFOD1	953.649	-1.23438	0.49192	0.000604426	0.0246597	10.3283	10.948	9.05975	8.94391	9.61341	54438	ENSG00000145990	glucose-fructose oxidoreductase domain containing 1	protein-coding	6	13363587	13487869	124283	-	ADG-90/C6orf114/GFOD1
E2F1	645.714	1.54897	0.682872	0.000607919	0.0246889	8.31287	8.09044	10.5793	9.27719	9.61895	1869	ENSG00000101412	E2F transcription factor 1	protein-coding	20	32263292	32274210	10919	-	E2F-1/RBAP1/RBBP3/RBP3/E2F1
INSC	30.7063	3.57856	1.64169	0.00061532	0.0249287	5.39146	5.22429	6.41561	5.88115	7.29363	387755	ENSG00000188487	INSC spindle orientation adaptor protein	protein-coding	11	15133970	15268756	134787	+	INSC
RPS6KA2-IT1	17.8245	-2.5774	1.06632	0.000617381	0.0249515	6.72438	6.18041	5.45006	5.54405	5.396	100874353	ENSG00000232082	RPS6KA2 intronic transcript 1	ncRNA	6	166874151	166878871	4721	-	RPS6KA2-IT1
FMN2	1755.89	1.43969	0.632145	0.00062306	0.0250906	10.0547	8.82323	11.5029	11.2782	11.0911	56776	ENSG00000155816	formin 2	protein-coding	1	240255185	240638489	383305	+	FMN2
DOCK4	628.68	1.32442	0.572405	0.000623837	0.0250906	8.70704	7.93548	10.0055	9.44018	10.0462	9732	ENSG00000128512	dedicator of cytokinesis 4	protein-coding	7	111366164	111846462	480299	-	DOCK4
IGLON5	135.31	2.49115	1.22296	0.000629353	0.0252514	6.24108	6.03106	8.59873	6.57669	8.31454	402665	ENSG00000142549	IgLON family member 5	protein-coding	19	51815102	51834102	19001	+	IGLON5
SGO1	167.61	1.50078	0.661947	0.000633582	0.0252971	7.02248	6.69832	8.67057	7.92699	7.87714	151648	ENSG00000129810	shugoshin 1	protein-coding	3	20202085	20227724	25640	-	CAID/NY-BR-85/SGO/SGOL1/SGO1
INPP5D	644.414	-1.96167	0.812225	0.000636597	0.0252971	9.58422	10.885	8.71827	8.09401	7.35913	3635	ENSG00000168918///ENSG00000281614	inositol polyphosphate-5-phosphatase D	protein-coding	2	233925036	234116549	191514	+	SHIP/SHIP-1/SHIP1/SIP-145/hp51CN/p150Ship/INPP5D
C5orf63	39.0927	2.00855	0.897447	0.000634581	0.0252971	5.82542	5.67345	6.41561	7.03538	6.88002	401207	ENSG00000164241	chromosome 5 open reading frame 63	protein-coding	5	126378250	126409184	30935	-	YDR286C/C5orf63
GTSE1	634.201	1.28918	0.556545	0.000638086	0.0252971	8.71045	8.04067	10.2413	9.6082	9.63907	51512	ENSG00000075218	G2 and S-phase expressed 1	protein-coding	22	46692638	46726707	34070	+	B99/GTSE1
GPR37L1	512.477	3.52538	2.07571	0.000636809	0.0252971	6.63314	5.96391	9.89391	6.06956	10.6883	9283	ENSG00000170075	G protein-coupled receptor 37 like 1	protein-coding	1	202092029	202098634	6606	+	ET(B)R-LP-2/ETBR-LP-2/ETBRLP2/GPR37L1
DLX2	711.805	3.22777	1.80503	0.000643549	0.0254531	7.11172	6.40376	11.5119	7.26351	9.0879	1746	ENSG00000115844	distal-less homeobox 2	protein-coding	2	172964166	172967478	3313	-	TES-1/TES1/DLX2
TSPAN9	9567.68	-1.61831	0.666055	0.000646541	0.0255108	13.5516	14.4981	11.2386	12.0485	12.6319	10867	ENSG00000011105	tetraspanin 9	protein-coding	12	3186521	3395730	209210	+	NET-5/NET5/PP1057/TSPAN9
LAMA1	1311.53	1.79234	0.830579	0.000650628	0.0255509	9.25067	8.19639	11.1395	11.417	9.91734	284217	ENSG00000101680	laminin subunit alpha 1	protein-coding	18	6941743	7117813	176071	-	LAMA/PTBHS/S-LAM-alpha/LAMA1
SELENBP1	691.161	1.61694	0.731893	0.000649299	0.0255509	8.67254	7.52542	10.1219	9.54575	10.3444	8991	ENSG00000143416	selenium binding protein 1	protein-coding	1	151336778	151345210	8433	-	EHMTO/HEL-S-134P/LPSB/MTO/SBP56/SP56/hSBP/SELENBP1
CSGALNACT1	575.288	2.0869	1.00348	0.000658767	0.0257491	7.16455	7.8939	10.1757	10.3514	8.34628	55790	ENSG00000147408	chondroitin sulfate N-acetylgalactosaminyltransferase 1	protein-coding	8	19261672	19615382	353711	-	CSGalNAcT-1/ChGn/ChGn-1/SDJLABA/beta4GalNAcT/CSGALNACT1
LANCL2	3754.69	-1.66476	0.687945	0.000657554	0.0257491	13.2909	11.9652	10.214	10.4697	11.2605	55915	ENSG00000132434	LanC like 2	protein-coding	7	55433141	55501435	68295	+	GPR69B/TASP/LANCL2
GCLM	2474.65	-1.13117	0.454277	0.000666225	0.0259797	12.0193	11.9192	10.1031	10.9906	10.5705	2730	ENSG00000023909	glutamate-cysteine ligase modifier subunit	protein-coding	1	94352590	94375012	22423	-	GLCLR/GCLM
GSX2	106.881	3.88644	2.30578	0.0006692	0.0260347	5.57297	5.42555	8.79686	5.4357	7.59334	170825	ENSG00000180613	GS homeobox 2	protein-coding	4	54966248	54968122	1875	+	DMJDS2/GSH2/GSX2
PPME1	4783.55	-0.96449	0.379027	0.000674803	0.0261915	13.0869	12.5109	11.5802	11.5196	11.8496	51400	ENSG00000214517	protein phosphatase methylesterase 1	protein-coding	11	73882108	73965748	83641	+	ABDH19/PME-1/PPME1
NPL	400.065	-1.69115	0.703485	0.000676569	0.0261989	10.0004	9.19961	8.38178	7.35624	7.51424	80896	ENSG00000135838	N-acetylneuraminate pyruvate lyase	protein-coding	1	182758584	182799519	40936	+	C112/C1orf13/NAL/NPL1/NPL
LRRC9	87.966	2.94095	1.52516	0.000678881	0.0262275	5.95629	5.42555	8.14906	6.24673	7.81963	341883	ENSG00000131951	leucine rich repeat containing 9	protein-coding	14	60386431	60530277	143847	+	LRRC9
MYLK	20656.1	-1.59293	0.661304	0.000684664	0.0263897	15.6368	14.5754	12.4316	13.726	13.1596	4638	ENSG00000065534	myosin light chain kinase	protein-coding	3	123331143	123603149	272007	-	AAT7/KRP/MLCK/MLCK1/MLCK108/MLCK210/MMIHS/MMIHS1/MSTP083/MYLK-L/MYLK1/smMLCK/MYLK
SFN	68.2044	-0.186182	0.364865	0.000686674	0.026406	6.46337	8.36207	5.54098	5.63475	6.10758	2810	ENSG00000175793	stratifin	protein-coding	1	27189633	27190947	1315	+	YWHAS/SFN
LGALS3	7169.67	1.26056	0.549995	0.00069124	0.0264594	11.9986	11.3087	13.7155	13.0823	12.8539	3958	ENSG00000131981	galectin 3	protein-coding	14	55595935	55612148	16214	+	CBP35/GAL3/GALBP/GALIG/L31/LGALS2/MAC2/LGALS3
WDR76	440.727	1.62745	0.747084	0.000690759	0.0264594	8.00777	7.28481	10.0329	8.93866	9.09322	79968	ENSG00000092470	WD repeat domain 76	protein-coding	15	44119112	44160617	41506	+	CDW14/WDR76
PCDH15	112.37	3.37173	1.89148	0.00069552	0.0265622	5.89344	5.3384	8.95767	6.34362	7.04079	65217	ENSG00000150275	protocadherin related 15	protein-coding	10	55562533	57387702	1825170	-	CDHR15/DFNB23/USH1F/PCDH15
TNRC18	5073.67	0.972585	0.402673	0.000697627	0.0265817	11.6577	11.335	12.8428	12.8645	12.3043	84629	ENSG00000182095	trinucleotide repeat containing 18	protein-coding	7	5346423	5465045	118623	-	CAGL79/TNRC18A/TNRC18
DAPP1	75.4105	-0.101456	0.275916	0.000707113	0.0268816	8.66202	5.92831	5.39744	5.85049	5.20709	27071	ENSG00000070190	dual adaptor of phosphotyrosine and 3-phosphoinositides 1	protein-coding	4	100737981	100791346	53366	+	BAM32/DAPP1
PTX3	5165.84	3.08606	1.69168	0.000716839	0.0270952	9.51994	8.55951	10.076	14.369	11.442	5806	ENSG00000163661	pentraxin 3	protein-coding	3	157154580	157161417	6838	+	TNFAIP5/TSG-14/PTX3
ZNF33B	744.243	1.20158	0.523585	0.000717614	0.0270952	8.76057	8.60274	10.316	9.44944	10.2595	7582	ENSG00000196693	zinc finger protein 33B	protein-coding	10	43069631	43133992	64362	-	KOX2/KOX31/ZNF11B/ZNF33B
PARD6G	896.884	-0.702702	0.264605	0.000714723	0.0270952	10.3491	10.301	9.48173	9.46229	9.64632	84552	ENSG00000178184	par-6 family cell polarity regulator gamma	protein-coding	18	77915117	78005397	90281	-	PAR-6G/PAR6gamma/PARD6G
PI4KA	3564.92	0.647504	0.247924	0.000721706	0.0271881	11.2723	11.3609	11.9792	12.1351	12.1333	5297	ENSG00000241973	phosphatidylinositol 4-kinase alpha	protein-coding	22	21061979	21213100	151122	-	GIDID2/PI4K-ALPHA/PIK4CA/PMGYCHA/SPG84/pi4K230/PI4KA
PLPP3	9606.16	1.22943	0.539185	0.000728298	0.0273745	11.8334	12.3916	13.4876	14.1498	13.2368	8613	ENSG00000162407	phospholipid phosphatase 3	protein-coding	1	56960419	57045257	84839	-	Dri42/LPP3/PAP2B/PPAP2B/VCIP/PLPP3
BIRC5	844.25	1.27182	0.562217	0.000732428	0.0274677	9.14672	8.26825	10.4711	10.2703	9.95575	332	ENSG00000089685	baculoviral IAP repeat containing 5	protein-coding	17	76210277	76221716	11440	+	API4/EPR-1/BIRC5
SLC32A1	64.5081	3.81598	2.16397	0.000744853	0.0278709	5.5192	5.22429	8.0772	5.54405	7.27432	140679	ENSG00000101438	solute carrier family 32 member 1	protein-coding	20	37353105	37358015	4911	+	VGAT/VIAAT/SLC32A1
PRDX2	3942.38	0.748862	0.295483	0.000747582	0.0279103	11.4213	11.3106	12.3507	12.0491	12.3651	7001	ENSG00000167815	peroxiredoxin 2	protein-coding	19	12907634	12912724	5091	-	HEL-S-2a/NKEF-B/NKEFB/PRP/PRX2/PRXII/PTX1/TDPX1/TPX1/TSA/PRDX2
TACC3	1178.56	1.07509	0.462268	0.000759507	0.028292	9.57494	9.17984	11.0236	10.5108	10.3588	10460	ENSG00000013810	transforming acidic coiled-coil containing protein 3	protein-coding	4	1723217	1746905	23689	+	ERIC-1/ERIC1/Tacc4/maskin/TACC3
RAD51	259.882	1.24975	0.554212	0.00076528	0.0284435	7.6318	7.22875	8.94215	8.79179	8.25841	5888	ENSG00000051180	RAD51 recombinase	protein-coding	15	40987327	41024356	37030	+	BRCC5/FANCR/HRAD51/HsRad51/HsT16930/MRMV2/RAD51A/RECA/RAD51
SFRP1	2741.81	2.99809	1.72311	0.000768551	0.0285014	8.91009	7.4787	10.7167	13.4193	9.47369	6422	ENSG00000104332	secreted frizzled related protein 1	protein-coding	8	41119476	41166990	47515	-	FRP/FRP-1/FRP1/FrzA/SARP2/SFRP1
KCNQ5	261.64	1.64966	0.779853	0.000778555	0.0288083	7.37479	6.86078	7.93508	9.02303	9.09853	56479	ENSG00000185760	potassium voltage-gated channel subfamily Q member 5	protein-coding	6	73331571	73908573	577003	+	Kv7.5/MRD46/KCNQ5
DLX6	90.6599	4.25799	2.82821	0.000785727	0.0288811	5.45949	5.22429	8.72347	5.2935	7.10871	1750	ENSG00000006377	distal-less homeobox 6	protein-coding	7	96635290	96640352	5063	+	DLX6
RAVER2	1019.94	1.31309	0.592899	0.000785222	0.0288811	9.39688	8.35195	10.6618	10.2962	10.5734	55225	ENSG00000162437	ribonucleoprotein, PTB binding 2	protein-coding	1	65210778	65298914	88137	+	RAVER2
TENM2	4655.26	-2.31333	1.00011	0.000784353	0.0288811	13.7955	12.3999	8.47133	10.8644	10.7635	57451	ENSG00000145934	teneurin transmembrane protein 2	protein-coding	5	166711843	167691162	979320	+	ODZ2/TEN-M2/TEN2/TNM2/ten-2/TENM2
CELF3	127.163	2.59178	1.38625	0.000799409	0.0290995	6.26331	5.72244	8.30373	6.51484	8.49514	11189	ENSG00000159409	CUGBP Elav-like family member 3	protein-coding	1	151672534	151689290	16757	-	BRUNOL1/CAGH4/ERDA4/ETR-1/TNRC4/CELF3
CKS2	744.474	1.10673	0.483275	0.000797666	0.0290995	8.8589	8.66929	10.4478	9.86747	9.68202	1164	ENSG00000123975	CDC28 protein kinase regulatory subunit 2	protein-coding	9	91926113	91931618	5506	+	CKSHS2/CKS2
DIP2C	7432.63	-1.23353	0.51335	0.000795616	0.0290995	13.8071	13.3401	11.7407	11.6828	12.5647	22982	ENSG00000151240	disco interacting protein 2 homolog C	protein-coding	10	320130	735608	415479	-	KIAA0934/DIP2C
HTR2A	586.258	-0.324576	0.90646	0.000798387	0.0290995	10.3502	10.371	6.14981	7.66777	8.29142	3356	ENSG00000102468	5-hydroxytryptamine receptor 2A	protein-coding	13	47405677	47471211	65535	-	5-HT2A/HTR2/HTR2A
KRT6B	22.2529	-0.143294	0.310472	0.000800407	0.0290995	5.89344	7.18214	5.1731	5.37078	5.46472	3854	ENSG00000185479	keratin 6B	protein-coding	12	52840435	52845910	5476	-	CK-6B/CK6B/K6B/KRTL1/PC2/PC4/KRT6B
S1PR1	412.012	1.36337	0.624288	0.000808882	0.0293435	7.79067	7.87976	9.66531	9.46412	8.56986	1901	ENSG00000170989	sphingosine-1-phosphate receptor 1	protein-coding	1	101702305	101707076	4772	+	CD363/CHEDG1/D1S3362/ECGF1/EDG-1/EDG1/S1P1/S1PR1
MRGPRF	252.821	3.27531	2.08264	0.000829138	0.030013	6.14697	5.89117	6.33948	10.1451	7.50608	116535	ENSG00000172935	MAS related GPR family member F	protein-coding	11	68771862	68780850	8989	-	GPR140/GPR168/MRGF/RTA/MRGPRF
TMPO-AS1	59.4409	1.65057	0.778126	0.000848085	0.0306322	6.04285	6.09362	7.42588	7.18253	6.71081	100128191	ENSG00000257167	TMPO antisense RNA 1	ncRNA	12	98906751	98910004	3254	-	TMPO-AS1
PCDH18	2384.77	3.06039	1.89098	0.00085061	0.0306569	8.55236	7.36987	10.0287	13.2957	9.18081	54510	ENSG00000189184	protocadherin 18	protein-coding	4	138440074	138453648	13575	-	PCDH68L/PCDH18
LOC101928596	142.834	1.89641	0.947596	0.000866932	0.0311105	6.73894	6.12341	8.12155	7.31489	8.54669	101928596	ENSG00000237707	uncharacterized LOC101928596	ncRNA						LOC101928596
IFITM10	236.526	-1.50418	0.649264	0.00086688	0.0311105	8.98218	8.84495	6.93089	7.19178	7.87714	402778	ENSG00000244242///ENSG00000281618	interferon induced transmembrane protein 10	protein-coding	11	1753640	1771824	18185	-	DSPA3/IFITM10
PCDHGC4	87.2094	1.42622	0.66152	0.000869945	0.0311515	6.4071	6.40376	7.71982	7.05599	7.58563	56098	ENSG00000242419	protocadherin gamma subfamily C, 4	protein-coding	5	140864741	140892548	27808	+	NEDGS/PCDH-GAMMA-C4/PCDHGC4
CNN1	2436.76	-1.86126	0.817195	0.00089584	0.0317098	12.1671	12.2862	9.1454	10.8095	9.05827	1264	ENSG00000130176	calponin 1	protein-coding	19	11649579	11661138	11560	+	HEL-S-14/SMCC/Sm-Calp/CNN1
CFAP54	206.379	2.06022	1.06945	0.000893803	0.0317098	6.90144	6.28555	8.88765	7.30646	8.90922	144535	ENSG00000188596	cilia and flagella associated protein 54	protein-coding						C12orf55/C12orf63/CFAP54
TRIM58	414.182	2.59279	1.48053	0.000891974	0.0317098	6.93898	6.62674	9.17412	7.1544	10.4629	25893	ENSG00000162722	tripartite motif containing 58	protein-coding	1	248020501	248060142	39642	+	BIA2/TRIM58
PARP8	478.267	1.00295	0.437673	0.00088888	0.0317098	8.44587	8.16775	9.55916	9.05979	9.57973	79668	ENSG00000151883	poly(ADP-ribose) polymerase family member 8	protein-coding	5	49961733	50142356	180624	+	ARTD16/pART16/PARP8
PPP1R1B	369.889	2.80096	1.65935	0.000893799	0.0317098	7.05667	5.56284	8.56431	8.41295	10.2584	84152	ENSG00000131771	protein phosphatase 1 regulatory inhibitor subunit 1B	protein-coding	17	37783177	37792878	9702	+	DARPP-32/DARPP32/PPP1R1B
RAD54L	308.439	1.45605	0.693291	0.000898867	0.0317098	7.6022	7.26267	9.51947	8.43562	8.66256	8438	ENSG00000085999	RAD54 like	protein-coding	1	46713367	46744145	30779	+	HR54/RAD54A/hHR54/hRAD54/RAD54L
SAPCD2	235.778	1.18164	0.534603	0.000898006	0.0317098	7.57194	7.18214	8.79439	8.63135	8.18997	89958	ENSG00000186193	suppressor APC domain containing 2	protein-coding	9	139956579	139965028	8450	-	C9orf140/p42.3/SAPCD2
CAP1	27445.5	-1.06396	0.432215	0.000902205	0.0317603	15.2622	15.4948	13.5634	14.2053	14.3627	10487	ENSG00000131236	cyclase associated actin cytoskeleton regulatory protein 1	protein-coding	1	40506255	40538321	32067	+	CAP/CAP1-PEN/CAP1
TNXB	219.428	2.94906	1.81254	0.000913431	0.0320876	6.19512	6.03106	6.18701	8.43562	9.64993	7148	ENSG00000168477///ENSG00000229341///ENSG00000236221///ENSG00000231608///ENSG00000229353///ENSG00000206258///ENSG00000236236///ENSG00000233323	tenascin XB	protein-coding						EDS3/EDSCLL/EDSCLL1/HXBL/TENX/TN-X/TNX/TNXB1/TNXB2/TNXBS/VUR8/XB/XBS/TNXB
R3HDML	9.1484	-0.0653823	0.256672	0.0009183	0.0321543	6.26331	6.03106	4.94739	4.94739	4.94739	140902	ENSG00000101074	R3H domain containing like	protein-coding	20	42965798	42979432	13635	+	dJ881L22.3/R3HDML
DAP	16068.3	-1.37571	0.595729	0.000919191	0.0321543	14.9324	14.5799	12.0896	13.3418	13.3094	1611	ENSG00000112977	death associated protein	protein-coding	5	10679342	10761387	82046	-	DAP1/DAP
SLC6A1	262.117	3.26458	2.22769	0.000921635	0.0321722	6.17133	5.85228	10.0951	5.99366	8.14416	6529	ENSG00000157103	solute carrier family 6 member 1	protein-coding	3	11034420	11080935	46516	+	GABATHG/GABATR/GAT1/MAE/hGAT-1/SLC6A1
CLIC2	125.97	3.74311	2.84069	0.000929546	0.0323129	5.62223	5.42555	5.93824	9.33227	6.08099	1193	ENSG00000155962	chloride intracellular channel 2	protein-coding	X	154505500	154563986	58487	-	CLCNL2/CLIC2b/MRXS32/XAP121/CLIC2
DCX	3635.27	2.93776	1.77908	0.00092817	0.0323129	8.72399	8.74833	13.0033	8.20411	13.1545	1641	ENSG00000077279	doublecortin	protein-coding	X	110537007	110655460	118454	-	DBCN/DC/LISX/SCLH/XLIS/DCX
DPYSL2	14007.6	1.42834	0.67707	0.000936238	0.0324102	12.9026	11.7647	14.6753	13.6782	14.283	1808	ENSG00000092964	dihydropyrimidinase like 2	protein-coding	8	26371709	26515693	143985	+	CRMP-2/CRMP2/DHPRP2/DRP-2/DRP2/N2A3/ULIP-2/ULIP2/DPYSL2
GFRA3	273.692	3.39861	2.48199	0.000935703	0.0324102	5.89344	6.03106	7.58657	5.96687	10.283	2676	ENSG00000146013	GDNF family receptor alpha 3	protein-coding	5	137588069	137610253	22185	-	GDNFR3/GFRA3
NCAN	9182.57	2.50483	1.43245	0.000941004	0.0324368	10.5431	10.4543	14.2821	10.5637	14.4179	1463	ENSG00000130287	neurocan	protein-coding	19	19322782	19363061	40280	+	CSPG3/NCAN
MARCHF1	2387.87	-1.75436	0.778171	0.000944567	0.0324368	12.4476	11.8258	9.42875	9.1398	10.7931	55016	ENSG00000145416	membrane associated ring-CH-type finger 1	protein-coding	4	164445450	165304407	858958	-	MARCH-I/MARCH1/RNF171/MARCHF1
SHCBP1	594.617	1.14746	0.523352	0.000945348	0.0324368	8.76385	8.02153	9.64634	9.97763	9.5854	79801	ENSG00000171241	SHC binding and spindle associated 1	protein-coding	16	46614468	46655311	40844	-	PAL/SHCBP1
LBH	9479.28	-1.39201	0.606938	0.000948152	0.0324368	14.2262	13.7687	11.3199	12.5509	12.5568	81606	ENSG00000213626	LBH regulator of WNT signaling pathway	protein-coding	2	30454397	30482899	28503	+	LBH
SPARCL1	3139.34	1.40859	0.675067	0.000949507	0.0324368	10.5704	10.0846	11.9461	11.3676	12.7331	8404	ENSG00000152583	SPARC like 1	protein-coding	4	88394488	88450655	56168	-	MAST 9/MAST9/PIG33/SC1/SPARCL1
ULK1	3535.86	-0.758985	0.30035	0.000940759	0.0324368	12.4349	12.1262	11.2445	11.3632	11.511	8408	ENSG00000177169	unc-51 like autophagy activating kinase 1	protein-coding	12	132379279	132407707	28429	+	ATG1/ATG1A/UNC51/Unc51.1/hATG1/ULK1
SLC25A27	230.846	1.02764	0.454679	0.000950642	0.0324368	7.67504	7.26267	8.66787	8.41676	8.3991	9481	ENSG00000153291	solute carrier family 25 member 27	protein-coding	6	46620652	46645927	25276	+	UCP4/SLC25A27
DNER	597.152	1.58298	0.782432	0.000954795	0.0325118	8.49814	7.3386	9.28531	10.0859	10.0338	92737	ENSG00000187957	delta/notch like EGF repeat containing	protein-coding	2	230222345	230579286	356942	-	UNQ26/bet/DNER
CDCA2	472.474	1.08166	0.48822	0.000966772	0.0326289	8.43353	7.98247	9.67604	9.46412	9.06911	157313	ENSG00000184661	cell division cycle associated 2	protein-coding	8	25316513	25365425	48913	+	PPP1R81/Repo-Man/CDCA2
FADS3	3568.46	-1.05179	0.450141	0.000963191	0.0326289	12.6065	12.313	10.627	11.2901	11.4194	3995	ENSG00000221968	fatty acid desaturase 3	protein-coding	11	61640998	61659006	18009	-	CYB5RP/LLCDL3/FADS3
PHKG1	78.4922	2.16874	1.14443	0.000969989	0.0326289	6.24108	5.56284	7.83648	6.91571	7.48128	5260	ENSG00000164776	phosphorylase kinase catalytic subunit gamma 1	protein-coding	7	56147976	56160689	12714	-	PHKG/PHKG1
ADAMTS9	778.342	1.74682	0.8914	0.000965655	0.0326289	8.29931	8.04698	9.08013	11.0088	9.97889	56999	ENSG00000163638	ADAM metallopeptidase with thrombospondin type 1 motif 9	protein-coding	3	64501331	64673365	172035	-	ADAMTS9
DMRTA2	261.112	-1.49098	0.656942	0.000967576	0.0326289	9.0045	9.07667	7.55113	6.85736	7.88338	63950	ENSG00000142700	DMRT like family A2	protein-coding	1	50883223	50889119	5897	-	DMRTA2
C1S	10298.9	2.68899	1.61716	0.000969581	0.0326289	10.8189	9.80611	11.4621	15.2812	12.6572	716	ENSG00000182326	complement C1s	protein-coding	12	7096260	7178335	82076	+	EDSPD2/C1S
ERICH3	367.842	3.41229	2.67446	0.000972508	0.0326477	6.34781	5.72244	8.31069	5.96687	10.6302	127254	ENSG00000178965	glutamate rich 3	protein-coding	1	75033795	75139422	105628	-	C1orf173/ERICH3
NYNRIN	1697.11	1.36239	0.65364	0.000978085	0.0326588	9.48867	9.62815	11.4328	11.6591	10.3242	57523	ENSG00000205978	NYN domain and retroviral integrase containing	protein-coding	14	24867992	24888494	20503	+	CGIN1/KIAA1305/NYNRIN
RPGR	448.913	1.36131	0.652286	0.000978726	0.0326588	8.03542	7.78418	9.24619	8.81495	9.96592	6103	ENSG00000156313	retinitis pigmentosa GTPase regulator	protein-coding	X	38128423	38186788	58366	-	COD1/CORDX1/CRD/PCDX/RP15/RP3/XLRP3/orf15/RPGR
TNNC1	2164.97	-0.326356	0.909749	0.000978062	0.0326588	12.1888	12.1765	8.20253	7.84964	10.3466	7134	ENSG00000114854	troponin C1, slow skeletal and cardiac type	protein-coding	3	52485107	52488057	2951	-	CMD1Z/CMH13/TN-C/TNC/TNNC/TNNC1
ABLIM3	547.506	2.56944	1.52688	0.000983144	0.0327407	7.44374	6.40376	7.71451	10.8393	9.49593	22885	ENSG00000173210	actin binding LIM protein family member 3	protein-coding	5	148521054	148640001	118948	+	HMFN1661/ABLIM3
FHAD1	53.1486	3.12847	1.82281	0.000989526	0.0327927	5.71065	4.94739	7.04074	6.48262	7.63124	114827	ENSG00000142621	forkhead associated phosphopeptide binding domain 1	protein-coding	1	15573768	15726778	153011	+	FHAD1
FAM111B	414.006	1.54429	0.766828	0.000990615	0.0327927	7.5488	7.76887	9.94025	8.46161	9.28444	374393	ENSG00000189057	FAM111 trypsin like peptidase B	protein-coding	11	58874658	58894888	20231	+	CANP/POIKTMP/FAM111B
TEKT1	17.3257	3.73414	1.61205	0.000988454	0.0327927	5.31044	4.94739	6.38579	5.91069	6.45911	83659	ENSG00000167858	tektin 1	protein-coding	17	6703300	6735060	31761	-	TEKT1
GRIN2A	1197.88	2.79574	1.7827	0.00100702	0.0332182	8.18096	6.3344	11.8144	8.3387	10.9535	2903	ENSG00000183454	glutamate ionotropic receptor NMDA type subunit 2A	protein-coding	16	9847265	10276611	429347	-	EPND/FESD/GluN2A/LKS/NMDAR2A/NR2A/GRIN2A
SYT8	27.9323	-2.37893	1.09166	0.00100746	0.0332182	6.66433	6.94897	5.54098	5.37078	5.86926	90019	ENSG00000149043///ENSG00000288149	synaptotagmin 8	protein-coding	11	1848709	1858750	10042	+	SYT8
FOXS1	462.354	-0.15638	0.324558	0.00101805	0.033501	9.64574	10.4636	5.98466	5.96687	7.93837	2307	ENSG00000179772	forkhead box S1	protein-coding	20	30432103	30433420	1318	-	FKHL18/FREAC10/FOXS1
ZWINT	991.254	1.1473	0.532909	0.00102791	0.0336924	9.12397	9.02375	10.9377	10.0438	10.1844	11130	ENSG00000122952	ZW10 interacting kinetochore protein	protein-coding	10	58117199	58121034	3836	-	HZwint-1/KNTC2AP/SIP30/ZWINT1/ZWINT
SYNE3	205.845	1.70402	0.872827	0.00102742	0.0336924	7.2449	6.31026	8.6351	8.73827	7.99703	161176	ENSG00000176438	spectrin repeat containing nuclear envelope family member 3	protein-coding	14	95883831	95942173	58343	-	C14orf139/C14orf49/KASH3/LINC00341/NCRNA00341/NET53/Nesp3/SYNE3
TK1	521.219	1.47968	0.737815	0.00104718	0.0342566	8.06254	7.86547	9.09823	10.3286	9.15051	7083	ENSG00000167900	thymidine kinase 1	protein-coding	17	76170160	76183285	13126	-	TK2/TK1
FAM118A	1221.38	-0.915767	0.384928	0.0010586	0.0345624	11.0477	10.6877	9.67471	10.0572	9.57404	55007	ENSG00000100376	family with sequence similarity 118 member A	protein-coding	22	45705081	45737836	32756	+	C22orf8/FAM118A
CP	1319.52	1.71482	0.89585	0.00106113	0.0345657	9.39266	7.92175	10.261	10.9213	11.4606	1356	ENSG00000047457	ceruloplasmin	protein-coding	3	148880197	148939832	59636	-	AB073614/CP-2/CP
LIF	9808.7	-2.07424	0.954891	0.00106286	0.0345657	14.793	13.5055	10.7121	10.5798	12.5806	3976	ENSG00000128342	LIF interleukin 6 family cytokine	protein-coding	22	30636436	30642840	6405	-	CDF/DIA/HILDA/MLPLI/LIF
PAX7	36.705	-0.194558	0.37662	0.00107074	0.0346886	7.348	6.7659	5.45006	5.2935	5.93516	5081	ENSG00000009709	paired box 7	protein-coding	1	18957500	19075360	117861	+	HUP1/MYOSCO/PAX7B/RMS2/PAX7
ADGRV1	5603.69	2.27797	1.30378	0.0010708	0.0346886	10.198	9.96283	13.6815	10.3475	13.5155	84059	ENSG00000164199	adhesion G protein-coupled receptor V1	protein-coding	5	89854617	90460033	605417	+	FEB4/GPR98/MASS1/USH2B/USH2C/VLGR1/VLGR1b/ADGRV1
PRR11	1373.31	1.25934	0.605006	0.00107293	0.03469	9.75651	8.86988	11.2853	10.5108	10.8786	55771	ENSG00000068489	proline rich 11	protein-coding	17	57232860	57284070	51211	+	PRR11
EGLN3	3140.1	-1.45033	0.652345	0.00108448	0.0349956	12.2737	12.6251	9.97975	10.1987	11.3177	112399	ENSG00000129521	egl-9 family hypoxia inducible factor 3	protein-coding	14	34393421	34420284	26864	-	HIFP4H3/HIFPH3/PHD3/EGLN3
CFAP276	93.1881	2.96891	1.93094	0.00109574	0.0352904	5.95629	5.22429	7.83648	6.30592	8.26317	127003	ENSG00000179902	cilia and flagella associated protein 276	protein-coding	1	109648573	109656479	7907	-	C10orf194/C1orf194/CFAP276
FAM107A	2697.2	2.01569	1.1194	0.00109811	0.0352985	10.0798	8.1326	12.6253	10.9199	12.0261	11170	ENSG00000168309	family with sequence similarity 107 member A	protein-coding	3	58549845	58613337	63493	-	DRR1/TU3A/FAM107A
FLVCR2	1038.79	-1.87409	0.863216	0.00110741	0.0355289	11.0349	11.0337	8.21372	7.76168	9.61526	55640	ENSG00000119686	FLVCR heme transporter 2	protein-coding	14	76044940	76114512	69573	+	C14orf58/CCT/EPV/FLVCRL14q/MFSD7C/PVHH/SLC49A2/FLVCR2
SYTL3	56.6896	1.34354	0.64467	0.00111866	0.0358209	6.3064	5.99811	7.00516	7.05599	7.1197	94120	ENSG00000164674	synaptotagmin like 3	protein-coding	6	159071046	159185908	114863	+	SLP3/SYTL3
C1QL4	81.4103	2.64614	1.6169	0.00113008	0.0360695	5.92545	5.56284	8.3416	6.24673	7.22476	338761	ENSG00000186897	complement C1q like 4	protein-coding	12	49726200	49730971	4772	-	C1QTNF11/CTRP11/C1QL4
SLIT2	5927	1.44294	0.729383	0.00113076	0.0360695	11.3525	10.9613	12.0453	13.6412	13.0241	9353	ENSG00000145147	slit guidance ligand 2	protein-coding	4	20255235	20620788	365554	+	SLIL3/Slit-2/SLIT2
SST	33.2225	5.15125	2.44537	0.00113535	0.0361285	5.20445	4.94739	7.60969	6.06956	5.62906	6750	ENSG00000157005	somatostatin	protein-coding	3	187386694	187388201	1508	-	SMST/SST1/SST
PHYHIPL	1468.23	2.64485	1.74152	0.00113695	0.0361285	8.37449	7.14606	12.1095	8.08923	11.2711	84457	ENSG00000165443	phytanoyl-CoA 2-hydroxylase interacting protein like	protein-coding	10	60936348	61007534	71187	+	PHYHIPL
NYAP1	251.289	2.19448	1.27921	0.00114174	0.0361744	7.06787	5.99811	9.55625	7.82093	8.48298	222950	ENSG00000166924	neuronal tyrosine phosphorylated phosphoinositide-3-kinase adaptor 1	protein-coding	7	100081550	100092424	10875	+	C7orf51/NYAP1
RACGAP1	1681	0.948643	0.428835	0.00114391	0.0361744	10.0128	9.92268	11.4874	10.7856	11.0156	29127	ENSG00000161800	Rac GTPase activating protein 1	protein-coding	12	50382945	50419307	36363	-	CDAN3B/CYK4/HsCYK-4/ID-GAP/MgcRacGAP/RACGAP1
PRIM1	181.682	1.15874	0.550236	0.00114491	0.0361744	7.22526	7.05781	8.60156	8.10352	7.9503	5557	ENSG00000198056	DNA primase subunit 1	protein-coding	12	57125364	57146146	20783	-	PDIL/p49/PRIM1
PKP1	570.276	-0.164946	0.334623	0.00114926	0.0362429	10.48	10.2865	6.29108	6.01966	8.26792	5317	ENSG00000081277	plakophilin 1	protein-coding	1	201252580	201302121	49542	+	B6P/EDSFS/PKP1
WDR62	342.681	1.29573	0.640985	0.00117027	0.0367642	7.75096	7.57059	9.59918	8.75633	8.61882	284403	ENSG00000075702	WD repeat domain 62	protein-coding	19	36545783	36596012	50230	+	C19orf14/MCPH2/WDR62
GRIK3	1284.18	3.16299	2.89381	0.00117241	0.0367642	6.28508	7.57945	12.0121	6.46617	11.1116	2899	ENSG00000163873	glutamate ionotropic receptor kainate type subunit 3	protein-coding	1	37261128	37499844	238717	-	EAA5/GLR7/GLUR7/GluK3/GluR7a/GRIK3
CASC8	24.975	-2.01581	0.947844	0.00116833	0.0367642	6.64883	6.71557	5.61913	5.4927	5.86926	727677	ENSG00000246228	cancer susceptibility 8	ncRNA	8	128301929	128494384	192456	-	CARLO1/CARLo-1/LINC00860/CASC8
GFAP	338628	2.88947	1.57721	0.00117993	0.0369304	16.0902	13.2858	19.2794	16.058	19.7941	2670	ENSG00000131095	glial fibrillary acidic protein	protein-coding	17	42982994	42992920	9927	-	ALXDRD/GFAP
PAQR8	1699.74	2.02646	1.17136	0.00119461	0.0373199	9.19843	8.185	11.9263	9.44759	11.702	85315	ENSG00000170915	progestin and adipoQ receptor family member 8	protein-coding	6	52226926	52272575	45650	+	C6orf33/LMPB1/MPRB/PAQR8
THBS2	11351.4	3.05541	2.48873	0.00122722	0.0382667	10.1992	9.36378	10.6339	15.6314	11.4921	7058	ENSG00000186340	thrombospondin 2	protein-coding	6	169615875	169654137	38263	-	TSP2/THBS2
FOS	8214.9	1.68883	0.924611	0.00124905	0.0388747	11.7337	10.7202	14.0618	12.1979	13.8228	2353	ENSG00000170345	Fos proto-oncogene, AP-1 transcription factor subunit	protein-coding	14	75745481	75748937	3457	+	AP-1/C-FOS/p55/FOS
MCM7	3205.91	1.15606	0.565143	0.00125598	0.0390173	10.7449	10.4959	12.6437	11.6531	11.7961	4176	ENSG00000166508	minichromosome maintenance complex component 7	protein-coding	7	99690404	99699427	9024	-	CDC47/MCM2/P1.1-MCM3/P1CDC47/P85MCM/PNAS146/PPP1R104/MCM7
CNTFR	703.661	2.30918	1.46892	0.001266	0.0392556	7.82929	6.89087	11.1539	8.09401	9.83255	1271	ENSG00000122756	ciliary neurotrophic factor receptor	protein-coding	9	34551430	34590138	38709	-	CNTFR
NAA16	708.362	0.871776	0.39347	0.00127498	0.0394604	9.02375	8.76363	10.1795	9.74967	9.76092	79612	ENSG00000172766	N-alpha-acetyltransferase 16, NatA auxiliary subunit	protein-coding	13	41885341	41951166	65826	+	NARG1L/NAA16
CIP2A	690.092	1.08112	0.521519	0.00128984	0.0398463	8.84968	8.45007	10.3466	9.6082	9.74413	57650	ENSG00000163507	cellular inhibitor of PP2A	protein-coding	3	108268718	108308491	39774	-	KIAA1524/NOCIVA/p90/CIP2A
SOD3	232.974	3.13282	4.88235	0.00130263	0.0401667	5.66791	5.96391	6.35513	10.1587	6.25359	6649	ENSG00000109610	superoxide dismutase 3	protein-coding	4	24797085	24802467	5383	+	EC-SOD/SOD3
SERPING1	2543.59	2.35164	1.54209	0.00131017	0.0402501	9.21765	8.3671	10.9609	13.169	9.80043	710	ENSG00000149131	serpin family G member 1	protein-coding	11	57365027	57382326	17300	+	C1IN/C1INH/C1NH/HAE1/HAE2/SERPING1
STMN4	554.374	2.30186	1.49305	0.00131	0.0402501	7.44374	6.90565	10.6766	7.48804	9.89166	81551	ENSG00000015592	stathmin 4	protein-coding	8	27093814	27115903	22090	-	RB3/STMN4
BRCA1	708.592	1.10486	0.539458	0.00131905	0.0404485	8.85583	8.45952	10.3879	9.54229	9.88096	672	ENSG00000012048	BRCA1 DNA repair associated	protein-coding	17	41196312	41322420	126109	-	BRCAI/BRCC1/BROVCA1/FANCS/IRIS/PNCA4/PPP1R53/PSCP/RNF53/BRCA1
FXYD1	31.0868	3.53227	2.18547	0.00132414	0.0405299	4.94739	5.42555	5.78113	6.77079	7.13059	5348	ENSG00000266964	FXYD domain containing ion transport regulator 1	protein-coding	19	35629732	35633954	4223	+	PLM/FXYD1
FMO1	47.3556	3.9098	2.93732	0.00134292	0.0410292	5.31044	5.22429	5.54098	8.07962	5.96629	2326	ENSG00000010932	flavin containing dimethylaniline monoxygenase 1	protein-coding	1	171217633	171255113	37481	+	FMO1
RBL1	578.484	1.08083	0.526847	0.00134681	0.0410728	8.62279	8.24104	10.0841	9.29988	9.60599	5933	ENSG00000080839	RB transcriptional corepressor like 1	protein-coding	20	35626178	35724410	98233	-	CP107/PRB1/p107/RBL1
NIM1K	241.236	2.12078	1.31982	0.00135351	0.0412016	6.80925	6.44768	9.43982	7.04572	8.84118	167359	ENSG00000177453	NIM1 serine/threonine protein kinase	protein-coding	5	43192170	43280952	88783	+	NIM1/NIM1K
MYRIP	188.836	2.91934	2.5655	0.00136008	0.0412788	6.24108	5.42555	6.76781	7.16384	9.6978	25924	ENSG00000170011	myosin VIIA and Rab interacting protein	protein-coding	3	39851303	40301811	450509	+	SLAC2-C/SLAC2C/MYRIP
GARIN1B	56.8354	-1.95615	0.946831	0.001361	0.0412788	7.89135	6.64504	6.16859	5.96687	5.99635	84691	ENSG00000135248	golgi associated RAB2 interactor 1B	protein-coding	7	128349115	128371797	22683	+	FAM137A/FAM71F1/GARI-L1/GARIL1/NYD-SP18/GARIN1B
TRPV2	140.394	0.0520118	0.251762	0.00136631	0.0413645	5.66791	5.3384	5.65477	9.49304	6.18324	51393	ENSG00000187688	transient receptor potential cation channel subfamily V member 2	protein-coding	17	16318856	16340317	21462	+	VRL/VRL-1/VRL1/TRPV2
ATP1B2	8466.75	2.41266	1.63859	0.00137596	0.0415811	11.0173	9.11586	14.4112	10.8809	13.996	482	ENSG00000129244	ATPase Na+/K+ transporting subunit beta 2	protein-coding	17	7554254	7561089	6836	+	AMOG/ATP1B2
LINC00312	438.377	-1.42456	0.672959	0.00138149	0.0416265	9.69964	9.72086	7.28055	8.26034	8.44584	29931	NA	long intergenic non-protein coding RNA 312	ncRNA	3	8613468	8616354	2887	+	ERR-10/ERR10/LMCD1DN/LOH3CR2A/NAG-7/NAG7/NCRNA00312/LINC00312
LTBP1	7491.38	1.57144	0.856451	0.00138247	0.0416265	11.7312	10.7587	13.1729	14.1183	12.4547	4052	ENSG00000049323	latent transforming growth factor beta binding protein 1	protein-coding	2	33172369	33624575	452207	+	ARCL2E/LTBP1
KIF23	1334.33	0.733281	0.317987	0.00140395	0.0421969	9.68764	10.021	10.8505	10.6718	10.6751	9493	ENSG00000137807	kinesin family member 23	protein-coding	15	69706627	69740764	34138	+	CDAN3A/CHO1/KNSL5/MKLP-1/MKLP1/KIF23
FOXN2	876.219	0.976452	0.46728	0.00141268	0.042383	9.31898	8.74833	10.5075	10.0656	10.0867	3344	ENSG00000170802	forkhead box N2	protein-coding	2	48541795	48606434	64640	+	HTLF/FOXN2
GUSBP11	492.813	0.840919	0.383928	0.00142291	0.0426131	8.36151	8.57696	9.64361	9.36394	9.21294	91316	ENSG00000228315	GUSB pseudogene 11	pseudo	22	23980675	24059610	78936	-	GUSBP11
E2F8	132.764	1.37044	0.723057	0.00142622	0.0426355	6.8363	6.57007	8.37516	7.49541	7.77992	79733	ENSG00000129173	E2F transcription factor 8	protein-coding	11	19245610	19263202	17593	-	E2F-8/E2F8
UHRF1	721.004	1.20906	0.622724	0.00144724	0.0431864	8.76385	8.3671	10.4932	9.99919	9.40052	29128	ENSG00000276043	ubiquitin like with PHD and ring finger domains 1	protein-coding	19	4909510	4962165	52656	+	ICBP90/Np95/RNF106/TDRD22/hNP95/hUHRF1/huNp95/UHRF1
SLN	71.8381	-0.0996773	0.274483	0.00145578	0.0433635	8.62279	5.49869	5.45006	5.71412	5.62906	6588	ENSG00000170290	sarcolipin	protein-coding	11	107578101	107582787	4687	-	SLN
TRIM17	87.5047	1.48145	0.800863	0.00146203	0.0434718	6.48152	6.18041	7.74082	6.98237	7.66812	51127	ENSG00000162931///ENSG00000285344	tripartite motif containing 17	protein-coding	1	228595636	228604583	8948	-	RBCC/RNF16/terf/TRIM17
GULP1	1237.13	1.25352	0.65714	0.00146928	0.0435776	8.49814	9.68928	10.9141	10.573	10.8523	51454	ENSG00000144366	GULP PTB domain containing engulfment adaptor 1	protein-coding	2	189156396	189460652	304257	+	CED-6/CED6/GULP/GULP1
NYAP2	61.028	-0.214872	0.41177	0.00147082	0.0435776	8.17601	6.38113	5.75158	6.11694	5.759	57624	ENSG00000144460	neuronal tyrosine-phosphorylated phosphoinositide-3-kinase adaptor 2	protein-coding	2	226265602	226595471	329870	+	KIAA1486/NYAP2
WDR90	634.61	1.10064	0.553804	0.00148206	0.0437549	8.08914	8.86635	9.98838	9.53536	9.93076	197335	ENSG00000161996	WD repeat domain 90	protein-coding	16	699363	717829	18467	+	C16orf15/C16orf16/C16orf17/C16orf18/C16orf19/POC16/WDR90
ACSL6	170.805	2.59817	2.03642	0.00148186	0.0437549	6.28508	5.76826	7.77684	6.4153	9.40694	23305	ENSG00000164398	acyl-CoA synthetase long chain family member 6	protein-coding	5	131142684	131347870	205187	-	ACS2/FACL6/LACS 6/LACS2/LACS5/ACSL6
DSC2	792.033	-1.67551	0.819854	0.00148588	0.0437902	10.1426	10.9605	8.14517	7.79754	9.29833	1824	ENSG00000134755	desmocollin 2	protein-coding	18	28645942	28682388	36447	-	ARVD11/CDHF2/DG2/DGII/III/DSC3/DSC2
LINC02692	12.5525	-0.0712191	0.259085	0.00149193	0.0438908	5.57297	6.7659	4.94739	4.94739	5.20709	101928638	NA	long intergenic non-protein coding RNA 2692	ncRNA						C9orf141/PRR31/LINC02692
STARD13-AS	41.282	-0.0951795	0.271665	0.00149775	0.0438956	7.90344	5.92831	5.49749	5.54405	4.94739	100874241	ENSG00000236581	STARD13 antisense RNA	ncRNA	13	33851691	33855471	3781	+	STARD13-AS2/STARD13-AS
IL1RAPL1	24.1694	3.36056	1.965	0.00150656	0.0438956	5.31044	5.22429	6.30746	5.67561	7.07519	11141	ENSG00000169306	interleukin 1 receptor accessory protein like 1	protein-coding	X	28605681	29974017	1368337	+	IL-1-RAPL-1/IL-1RAPL-1/IL1R8/IL1RAPL/IL1RAPL-1/MRX10/MRX21/MRX34/OPHN4/TIGIRR-2/IL1RAPL1
POLR2J2	32.0812	3.57688	2.36119	0.00150921	0.0438956	5.31044	5.22429	6.74583	5.4357	7.27432	246721	ENSG00000228049	RNA polymerase II subunit J2	protein-coding	7	102277195	102312176	34982	-	HRPB11B/RPB11b1/POLR2J2
MIR100HG	4468.4	1.01288	0.498026	0.00150682	0.0438956	11.3746	11.0747	12.9901	12.2984	12.1873	399959	ENSG00000255248	mir-100-let-7a-2-mir-125b-1 cluster host gene	ncRNA	11	121959811	122238467	278657	-	AGD1/linc-NeD125/lncRNA-N2/MIR100HG
SLC17A9	69.6215	0.0459566	0.249964	0.00151055	0.0438956	5.31044	5.22429	5.68857	8.61823	5.396	63910	ENSG00000101194	solute carrier family 17 member 9	protein-coding	20	61583999	61599949	15951	+	C20orf59/POROK8/VNUT/SLC17A9
OLFM2	3569.24	1.6773	0.980807	0.00150735	0.0438956	10.7249	9.10091	13.0396	11.6753	12.043	93145	ENSG00000105088	olfactomedin 2	protein-coding	19	9964394	10047070	82677	-	NOE2/NOELIN2/NOELIN2_V1/OlfC/OLFM2
TRIP13	405.475	0.918988	0.437085	0.00150683	0.0438956	8.34401	7.96252	9.17979	9.39875	8.9509	9319	ENSG00000071539	thyroid hormone receptor interactor 13	protein-coding	5	892969	918164	25196	+	16E1BP/MVA3/OOMD9/TRIP13
THSD7A	58.869	1.98381	1.19279	0.00152987	0.0443795	6.12198	5.49869	6.8211	7.09624	7.51424	221981	ENSG00000005108	thrombospondin type 1 domain containing 7A	protein-coding	7	11410062	11871824	461763	-	THSD7A
FSTL5	337.093	0.0674223	0.257361	0.00153292	0.0443908	6.26331	5.99811	6.66561	10.6399	6.78415	56884	ENSG00000168843	follistatin like 5	protein-coding	4	162305044	163085186	780143	-	FSTL5
LOXL1	9606.95	-1.15778	0.546344	0.00154091	0.0444226	14.1102	13.771	11.6914	12.8032	12.6036	4016	ENSG00000129038	lysyl oxidase like 1	protein-coding	15	74218789	74244478	25690	+	LOL/LOXL/LOXL1
CDCA7	1051.25	2.01201	1.31389	0.00154202	0.0444226	8.2902	7.9692	11.7902	9.18485	9.76092	83879	ENSG00000144354	cell division cycle associated 7	protein-coding	2	174219561	174233718	14158	+	ICF3/JPO1/CDCA7
GAS7	7811.99	1.89495	1.18929	0.00154145	0.0444226	11.6239	9.47913	13.5969	12.3835	14.1166	8522	ENSG00000007237	growth arrest specific 7	protein-coding	17	9813926	10101868	287943	-	GAS7
COL17A1	491.871	-0.0738078	0.260303	0.00155144	0.0446167	6.19512	11.2341	5.39744	5.67561	7.02911	1308	ENSG00000065618	collagen type XVII alpha 1 chain	protein-coding	10	105791046	105845638	54593	-	BA16H23.2/BP180/BPA-2/BPAG2/ERED/JEB4/LAD-1/COL17A1
DIRC3	439.008	-1.50978	0.741013	0.00157465	0.0452059	10.3448	8.7133	8.05241	7.88332	8.06433	729582	NA	disrupted in renal carcinoma 3	ncRNA	2	218148746	218621316	472571	-	DIRC3
KCNJ8	259.401	2.15365	1.49537	0.00158968	0.0455591	7.1009	5.81141	9.53725	7.92161	8.6262	3764	ENSG00000121361	potassium inwardly rectifying channel subfamily J member 8	protein-coding	12	21917889	21927755	9867	-	KIR6.1/uKATP-1/KCNJ8
E2F2	184.745	1.84063	1.14932	0.00159566	0.0455821	6.87579	6.28555	9.0618	7.33158	8.27737	1870	ENSG00000007968///ENSG00000282899	E2F transcription factor 2	protein-coding	1	23832920	23857712	24793	-	E2F-2/E2F2
TMPRSS7	69.1567	2.912	2.68343	0.0015987	0.0455821	5.57297	5.49869	6.73469	5.71412	8.37293	344805	ENSG00000176040	transmembrane serine protease 7	protein-coding	3	111758465	111800116	41652	+	TMPRSS7
ABCC6P1	79.1949	2.38467	1.72244	0.00159749	0.0455821	5.66791	5.92831	7.91223	6.04495	7.83906	653190	ENSG00000256340	ATP binding cassette subfamily C member 6 pseudogene 1	pseudo	16	18582570	18609607	27038	+	ABCC6P1
FLG	3515.67	-0.152114	0.319267	0.00160653	0.045727	13.0927	12.803	6.38579	10.3135	9.30979	2312	ENSG00000143631	filaggrin	protein-coding	1	152274651	152297679	23029	-	ATOD2/FLG-1/FLG1/FLG
TPX2	2406.9	1.07617	0.54796	0.00162372	0.0461374	10.2641	10.3294	12.1967	11.4146	11.2289	22974	ENSG00000088325	TPX2 microtubule nucleation factor	protein-coding	20	30326904	30389603	62700	+	C20orf1/C20orf2/DIL-2/DIL2/FLS353/GD:C20orf1/HCA519/HCTP4/REPP86/p100/TPX2
PTP4A3	216.574	1.39967	0.784806	0.00163135	0.0462754	7.14367	7.03145	9.0882	7.84964	8.32823	11156	ENSG00000184489///ENSG00000275575	protein tyrosine phosphatase 4A3	protein-coding	8	142432007	142441620	9614	+	PRL-3/PRL-R/PRL3/PTP4A3
CGB8	37.6757	-0.154111	0.32102	0.00165038	0.0467354	6.49938	7.54367	5.26627	5.4357	5.90286	94115	ENSG00000213030	chorionic gonadotropin subunit beta 8	protein-coding	19	49550895	49559852	8958	-	CGB8
SPAG17	94.268	0.0507329	0.251351	0.00166017	0.0468846	5.31044	5.49869	5.61913	8.98529	5.79753	200162	ENSG00000155761	sperm associated antigen 17	protein-coding	1	118496288	118727848	231561	-	CT143/PF6/SPGF55/SPAG17
C10orf55	43.6732	-1.64828	0.832433	0.00166128	0.0468846	7.23512	6.94897	5.72078	6.11694	6.15866	414236	ENSG00000222047	chromosome 10 putative open reading frame 55	ncRNA	10	75669727	75682535	12809	-	C10orf55
PRRT4	101.186	1.56158	0.914092	0.00166465	0.0469002	5.98608	6.66307	7.41931	7.51727	8.00276	401399	ENSG00000224940	proline rich transmembrane protein 4	protein-coding	7	127990379	128001739	11361	-	PRRT4
MAP3K19	21.0994	2.89828	1.69949	0.00167066	0.04699	5.39146	5.22429	6.43022	5.78539	6.75534	80122	ENSG00000176601	mitogen-activated protein kinase kinase kinase 19	protein-coding	2	135722273	135805038	82766	-	RCK/YSK4/MAP3K19
CNTNAP1	3211.01	1.42233	0.81118	0.00168206	0.0472311	10.8469	9.33344	11.7074	12.1783	12.5253	8506	ENSG00000108797	contactin associated protein 1	protein-coding	17	40834632	40852011	17380	+	CASPR/CHN3/CNTNAP/NRXN4/P190/CNTNAP1
RCBTB1	2029.5	0.640658	0.273409	0.001699	0.0476265	10.6351	10.4041	11.2126	11.3574	11.2943	55213	ENSG00000136144	RCC1 and BTB domain containing protein 1	protein-coding	13	50106082	50159719	53638	-	CLLD7/CLLL7/GLP/RDEOA/RCBTB1
CD28	18.3643	-0.163388	0.331375	0.00172265	0.0482082	6.04285	6.87591	5.26627	5.2935	5.57932	940	ENSG00000178562	CD28 molecule	protein-coding	2	204571198	204603636	32439	+	Tp44/CD28
HSPB8	1470.69	2.51708	2.79647	0.00172789	0.0482398	8.29476	6.69832	7.851	10.8658	12.3248	26353	ENSG00000152137	heat shock protein family B (small) member 8	protein-coding	12	119616595	119632551	15957	+	CMT2L/DHMN2/E2IG1/H11/HMN2/HMN2A/HSP22/HSPB8
L1TD1	123.889	0.0644937	0.256162	0.00173192	0.0482398	5.62223	5.67345	5.39744	8.93338	7.84548	54596	ENSG00000240563	LINE1 type transposase domain containing 1	protein-coding	1	62660474	62678001	17528	+	ECAT11/L1TD1
TMPRSS2	14.5469	-0.225647	0.431563	0.00173247	0.0482398	6.34781	6.35802	5.39744	5.54405	5.20709	7113	ENSG00000184012	transmembrane serine protease 2	protein-coding	21	42836478	42903043	66566	-	PRSS10/TMPRSS2
RXRA	1372.8	1.21664	0.665411	0.00173664	0.0482752	9.54865	9.16267	10.6577	11.5218	10.3332	6256	ENSG00000186350	retinoid X receptor alpha	protein-coding	9	137208944	137332431	123488	+	NR2B1/RXR-alpha/RXRalpha/RXRA
ACVRL1	170.007	0.0434481	0.249265	0.00174123	0.0483222	5.5192	5.49869	5.1731	9.73007	6.69559	94	ENSG00000139567	activin A receptor like type 1	protein-coding	12	52300692	52317145	16454	+	ACVRLK1/ALK-1/ALK1/HHT/HHT2/ORW2/SKR3/TSR-I/ACVRL1
LRP3	2131.02	0.829396	0.406258	0.00175844	0.0487185	10.5657	10.157	11.1903	11.6914	11.3771	4037	ENSG00000130881	LDL receptor related protein 3	protein-coding	19	33685599	33699773	14175	+	LRP3
NEURL1	54.8336	1.26613	0.68075	0.00177687	0.0491472	6.19512	6.12341	7.24349	6.83323	6.96909	9148	ENSG00000107954	neuralized E3 ubiquitin protein ligase 1	protein-coding	10	105253735	105352309	98575	+	NEUR1/NEURL/RNF67/bA416N2.1/neu/neu-1/NEURL1
TXLNB	49.0833	1.9968	1.29673	0.00179521	0.0494902	5.86015	5.67345	7.13383	6.22622	7.40403	167838	ENSG00000164440	taxilin beta	protein-coding	6	139561199	139613208	52010	-	C6orf198/LST001/MDP77/dJ522B19.2/TXLNB
MCM4	3402.71	1.10067	0.584815	0.0017935	0.0494902	10.9799	10.4342	12.6655	11.6898	12.0072	4173	ENSG00000104738	minichromosome maintenance complex component 4	protein-coding	8	48872763	48890719	17957	+	CDC21/CDC54/IMD54/NKCD/NKGCD/P1-CDC21/hCdc21/MCM4
HTR1D	537.458	-1.9159	1.00128	0.00179933	0.0495218	9.98644	10.3036	7.48368	6.75791	8.68747	3352	ENSG00000179546	5-hydroxytryptamine receptor 1D	protein-coding	1	23518388	23521222	2835	-	5-HT1D/HT1DA/HTR1DA/HTRL/RDC4/HTR1D
AASS	2147.45	1.26348	0.71301	0.00181963	0.0499978	10.2548	9.43932	12.081	10.8822	11.5051	10157	ENSG00000008311	aminoadipate-semialdehyde synthase	protein-coding	7	121713598	121784344	70747	-	LKR/SDH/LKRSDH/LORSDH/AASS
CIT	1699.65	1.37459	0.807188	0.00183706	0.0503936	9.15422	9.70516	11.2646	10.2578	11.8586	11113	ENSG00000122966	citron rho-interacting serine/threonine kinase	protein-coding	12	120123595	120315095	191501	-	CITK/CRIK/MCPH17/STK21/CIT
MCM2	1806.12	1.27956	0.727662	0.00185448	0.0507878	9.98504	9.21911	11.8951	10.6584	11.168	4171	ENSG00000073111	minichromosome maintenance complex component 2	protein-coding	3	127317200	127341278	24079	+	BM28/CCNL1/CDCL1/D3S3194/DFNA70/MITOTIN/cdc19/MCM2
CCDC40	456.637	1.42617	0.854411	0.00186217	0.0509145	8.01334	7.52542	9.89964	8.45423	9.69606	55036	ENSG00000141519	coiled-coil domain containing 40	protein-coding	17	78010431	78074412	63982	+	CFAP172/CILD15/FAP172/CCDC40
C2orf72	997.713	2.32674	2.34156	0.00189073	0.0515262	7.73066	7.31734	11.7104	7.37243	10.4423	257407	ENSG00000204128	chromosome 2 open reading frame 72	protein-coding	2	231902281	231914427	12147	+	C2orf72
ST8SIA4	319.596	1.57233	0.992513	0.00189045	0.0515262	7.46872	7.05781	9.65856	7.92161	9.03908	7903	ENSG00000113532	ST8 alpha-N-acetyl-neuraminide alpha-2,8-sialyltransferase 4	protein-coding	5	100142639	100238987	96349	-	PST/PST1/SIAT8D/ST8SIA-IV/ST8SIA4
MTTP	737.986	2.24	2.04982	0.00189908	0.0516693	7.81011	6.66307	11.0568	7.57393	10.3796	4547	ENSG00000138823	microsomal triglyceride transfer protein	protein-coding	4	100485240	100545154	59915	+	ABL/MTP/MTTP
B3GALNT1	1200.3	0.793234	0.379445	0.00190698	0.0517996	9.65105	9.63438	10.5562	10.3415	10.8947	8706	ENSG00000169255	beta-1,3-N-acetylgalactosaminyltransferase 1 (globoside blood group)	protein-coding	3	160801671	160823160	21490	-	B3GALANT1/B3GALT3/GLCT3/GLOB/Gb4Cer/P1/beta3Gal-T3/galT3/B3GALNT1
ZNF90	130.057	1.14573	0.62321	0.00191082	0.0518193	6.93898	6.69832	8.17222	7.86095	7.50608	7643	ENSG00000213988	zinc finger protein 90	protein-coding	19	20188803	20236782	47980	+	HTF9/ZNF90
SNCAIP	3008.06	1.808	1.24683	0.00192051	0.0519974	9.9294	9.30765	12.7448	10.0776	12.4998	9627	ENSG00000064692	synuclein alpha interacting protein	protein-coding	5	121647386	121799794	152409	+	SYPH1/Sph1/SNCAIP
SCN1A	1853.27	2.25419	2.11229	0.00192462	0.0520242	8.83104	7.58825	12.4996	8.48713	11.4342	6323	ENSG00000144285	sodium voltage-gated channel alpha subunit 1	protein-coding	2	166845670	167005642	159973	-	DEE6/DEE6A/DEE6B/DRVT/EIEE6/FEB3/FEB3A/FHM3/GEFSP2/HBSCI/NAC1/Nav1.1/SCN1/SMEI/SCN1A
TGFBR3	604.246	0.0541079	0.252404	0.00193663	0.0522639	6.38769	6.23432	5.91406	11.4895	7.57009	7049	ENSG00000069702	transforming growth factor beta receptor 3	protein-coding	1	92145900	92371559	225660	-	BGCAN/betaglycan/TGFBR3
CENPI	291.847	1.0373	0.554164	0.00198364	0.0534459	7.83562	7.48817	9.16842	8.47989	8.68394	2491	ENSG00000102384	centromere protein I	protein-coding	X	100353178	100417978	64801	+	CENP-I/FSHPRH1/LRPR1/CENPI
MRTFA	3213.56	-0.629556	0.27157	0.0020089	0.0540391	12.1735	12.0022	11.2699	11.4541	11.2156	57591	ENSG00000196588	myocardin related transcription factor A	protein-coding	22	40806292	41032690	226399	-	BSAC/MAL/MKL/MKL1/MRTF-A/MRTFA
HCN4	170.631	2.02525	1.63072	0.00202219	0.0541161	6.66433	5.92831	8.12947	6.98237	9.11693	10021	ENSG00000138622	hyperpolarization activated cyclic nucleotide gated potassium channel 4	protein-coding	15	73612200	73661605	49406	-	BRGDA8/EIG18/SSS2/HCN4
LINC00545	40.5455	-0.11983	0.288645	0.00202476	0.0541161	7.87302	5.76826	5.68857	5.54405	5.31417	440132	ENSG00000236094	long intergenic non-protein coding RNA 545	ncRNA						LINC00545
PMP2	6846.47	2.28666	3.11898	0.00201738	0.0541161	10.4212	8.6364	14.6847	10.4113	12.3078	5375	ENSG00000147588	peripheral myelin protein 2	protein-coding	8	82352564	82359719	7156	-	CMT1G/FABP8/M-FABP/MP2/P2/PMP2
TENT5C	182.409	1.57528	1.02751	0.00202347	0.0541161	6.87579	6.64504	7.43894	9.02054	8.13898	54855	ENSG00000183508	terminal nucleotidyltransferase 5C	protein-coding	1	118148604	118171011	22408	+	FAM46C/TENT5C
DENND1B	945.813	-0.70739	0.316424	0.00203311	0.0541654	10.4448	10.3993	9.35214	9.61479	9.73226	163486	ENSG00000213047	DENN domain containing 1B	protein-coding	1	197473879	197744623	270745	-	C1ORF18/C1orf218/FAM31B/DENND1B
TBL1X	1723.08	0.945356	0.491838	0.00203046	0.0541654	10.2443	9.60718	11.1239	10.8795	11.4575	6907	ENSG00000101849	transducin beta like 1 X-linked	protein-coding	X	9431335	9687780	256446	+	CHNG8/EBI/SMAP55/TBL1/TBL1X
CDKN3	255.103	0.764795	0.36543	0.00204755	0.054463	7.68212	7.84377	8.68931	8.54728	8.43324	1033	ENSG00000100526	cyclin dependent kinase inhibitor 3	protein-coding	14	54863673	54886934	23262	+	CDI1/CIP2/KAP/KAP1/CDKN3
IFFO2	6164.4	-1.33451	0.692317	0.00205137	0.0544774	13.6878	13.0592	11.9151	10.5739	11.9702	126917	ENSG00000169991	intermediate filament family orphan 2	protein-coding	1	19230774	19282826	52053	-	IFFO2
FAM135B	408.69	0.0794672	0.262727	0.00205911	0.0545959	6.9634	5.62058	8.75937	7.07627	10.6192	51059	ENSG00000147724	family with sequence similarity 135 member B	protein-coding	8	139142266	139509065	366800	-	C8ORFK32/FAM135B
CKS1B	413.147	0.784106	0.379887	0.00206866	0.054762	8.4294	8.14441	9.30274	9.22639	8.97994	1163	ENSG00000173207	CDC28 protein kinase regulatory subunit 1B	protein-coding	1	154947118	154951725	4608	+	CKS1/PNAS-16/PNAS-18/ckshs1/CKS1B
LINC00649	16.1296	0.0439091	0.249381	0.00207831	0.0549299	4.94739	4.94739	5.26627	6.53061	6.4777	100506334	ENSG00000237945	long intergenic non-protein coding RNA 649	ncRNA	21	35303516	35343487	39972	+	LINC00650/lnc-ITSN1-2/LINC00649
IL6	433.135	0.0515632	0.251583	0.00208541	0.0550303	5.92545	6.20772	5.75158	11.0349	7.06383	3569	ENSG00000136244	interleukin 6	protein-coding	7	22766766	22771621	4856	+	BSF-2/BSF2/CDF/HGF/HSF/IFN-beta-2/IFNB2/IL-6/IL6
KCNJ10	2745.42	0.0745557	0.260369	0.00209008	0.0550663	8.84349	7.25146	13.0033	7.51727	12.2923	3766	ENSG00000177807	potassium inwardly rectifying channel subfamily J member 10	protein-coding	1	160007257	160040051	32795	-	BIRK-10/KCNJ13-PEN/KIR1.2/KIR4.1/SESAME/KCNJ10
ITGAV	35394.4	-0.99717	0.492177	0.00210336	0.0553287	15.8562	15.6554	14.0151	14.1868	14.9268	3685	ENSG00000138448	integrin subunit alpha V	protein-coding	2	187454790	187545629	90840	+	CD51/MSK8/VNRA/VTNR/ITGAV
FAM181B	274.359	2.13944	2.28484	0.00212986	0.0556739	6.69473	6.3344	9.98731	6.79614	8.39477	220382	ENSG00000182103	family with sequence similarity 181 member B	protein-coding	11	82443046	82444906	1861	-	FAM181B
KIF21B	264.793	1.60264	1.09459	0.00212688	0.0556739	7.44374	6.46902	9.02652	7.92699	9.18331	23046	ENSG00000116852	kinesin family member 21B	protein-coding	1	200938514	200992828	54315	-	KIF21B
LMCD1	9390.82	-1.47741	0.788996	0.00212487	0.0556739	14.0512	14.0946	10.6448	12.5488	12.3438	29995	ENSG00000071282	LIM and cysteine rich domains 1	protein-coding	3	8543493	8609811	66319	+	LMCD1
INSM1	383.403	2.18489	2.76171	0.0021262	0.0556739	6.70965	6.69832	10.4376	6.705	8.95383	3642	ENSG00000173404	INSM transcriptional repressor 1	protein-coding	20	20348765	20351592	2828	+	IA-1/IA1/INSM1
TIMELESS	1510.06	1.05257	0.581824	0.00213395	0.0556935	9.76795	9.5335	11.5071	10.4477	10.918	8914	ENSG00000111602	timeless circadian regulator	protein-coding	12	56810157	56843200	33044	-	FASPS4/TIM/TIM1/hTIM/TIMELESS
HASPIN	89.7552	1.32801	0.799767	0.00216234	0.0563459	6.58476	6.20772	7.89367	7.26351	7.29363	83903	ENSG00000177602	histone H3 associated protein kinase	protein-coding	17	3627197	3629992	2796	+	GSG2/HASPIN
LINC02998	122.207	-1.91476	1.06305	0.00218102	0.056663	8.91893	6.94897	6.52753	6.34362	6.60002	102467080	NA	long intergenic non-protein coding RNA 2998	ncRNA						LINC02998
UBXN10	86.9892	2.00509	1.64935	0.00218131	0.056663	6.19512	5.67345	7.26585	6.62102	8.30534	127733	ENSG00000162543	UBX domain protein 10	protein-coding	1	20512578	20519942	7365	+	UBXD3/UBXN10
POU3F1	184.406	-1.86407	1.03331	0.00218624	0.0566823	9.28751	7.85104	6.24036	7.32326	6.72583	5453	ENSG00000185668	POU class 3 homeobox 1	protein-coding	1	38509523	38512450	2928	-	OCT6/OTF6/SCIP/POU3F1
THUMPD2	646.194	-0.718364	0.327666	0.00218886	0.0566823	9.95392	9.86557	8.90833	9.26675	8.99709	80745	ENSG00000138050	THUMP domain containing 2	protein-coding	2	39963200	40006416	43217	-	C2orf8/THUMPD2
ZNF365	1244.79	-1.24547	0.650766	0.00219723	0.0568106	11.1641	11.0243	9.47098	8.65724	10.0171	22891	ENSG00000138311	zinc finger protein 365	protein-coding	10	64018916	64431771	412856	+	Su48/UAN/ZNF365D/ZNF365
LINC00052	53.5404	-0.203328	0.38834	0.00220314	0.0568752	7.8482	6.7659	5.80957	5.4357	6.18324	145978	ENSG00000259527	long intergenic non-protein coding RNA 52	ncRNA	15	88120160	88122917	2758	+	NCRNA00052/TMEM83/LINC00052
LRRC43	39.5666	1.29515	0.748597	0.00221511	0.0570956	5.95629	5.96391	6.68908	6.63543	6.93168	254050	ENSG00000158113	leucine rich repeat containing 43	protein-coding	12	122652266	122688018	35753	+	LRRC43
PLPPR5	113.237	1.92339	1.59087	0.00222915	0.057349	6.26331	6.03106	7.62111	6.59165	8.6262	163404	ENSG00000117598	phospholipid phosphatase related 5	protein-coding	1	99355801	99470449	114649	-	LPPR5/PAP2/PAP2D/PRG5/PLPPR5
IFNLR1	19.7154	-0.230833	0.440669	0.00223183	0.057349	6.01491	6.90565	5.54098	5.4927	5.52502	163702	ENSG00000185436	interferon lambda receptor 1	protein-coding	1	24480647	24513765	33119	-	CRF2/12/IFNLR/IL-28R1/IL28RA/LICR2/IFNLR1
MCM6	2150.12	0.847295	0.434088	0.00224795	0.0576742	10.4859	10.2315	11.7581	11.4523	11.0731	4175	ENSG00000076003	minichromosome maintenance complex component 6	protein-coding	2	136597196	136634047	36852	-	MCG40308/Mis5/P105MCM/MCM6
RAD51AP1	345.859	1.20147	0.71961	0.00225855	0.057857	7.89741	7.43031	9.60902	8.69833	8.69802	10635	ENSG00000111247	RAD51 associated protein 1	protein-coding	12	4647950	4669213	21264	+	PIR51/RAD51AP1
SMC4	4623.79	0.773397	0.382185	0.00226578	0.0579531	11.535	11.498	12.8057	12.4799	12.1966	10051	ENSG00000113810	structural maintenance of chromosomes 4	protein-coding	3	160117430	160152741	35312	+	CAP-C/CAPC/SMC-4/SMC4L1/SMC4
RCOR2	293.714	1.34926	0.86075	0.0022769	0.0581484	7.31142	7.43031	9.58217	8.32256	8.412	283248	ENSG00000167771	REST corepressor 2	protein-coding	11	63678693	63684316	5624	-	RCOR2
GATM	6378.82	0.0725116	0.259468	0.00229586	0.0585427	10.1313	6.58927	13.8893	9.92427	13.856	2628	ENSG00000171766	glycine amidinotransferase	protein-coding	15	45653322	45670980	17659	-	AGAT/AT/CCDS3/FRTS1/GATM
SEMA6B	54.9633	1.59105	1.07109	0.00231311	0.0587745	6.01491	5.92831	6.70064	7.58085	6.76983	10501	ENSG00000167680	semaphorin 6B	protein-coding	19	4542600	4559771	17172	-	EPM11/SEM-SEMA-Y/SEM-SEMA-Z/SEMA-VIB/SEMAN/semaZ/SEMA6B
DPY19L2P2	143.6	1.48683	1.00654	0.0023145	0.0587745	6.69473	6.55056	8.58162	7.16384	8.08066	349152	ENSG00000170629///ENSG00000282026	DPY19L2 pseudogene 2	pseudo	7	102815462	102920913	105452	-	DPY19L2P2
CD177	212.03	-0.0573278	0.253581	0.00231554	0.0587745	5.20445	10.0951	5.45006	6.11694	5.20709	57126	ENSG00000204936	CD177 molecule	protein-coding	19	43857825	43867480	9656	+	HNA-2a/HNA2A/NB1/NB1 GP/PRV-1/PRV1/CD177
FOXJ1	793.894	2.01676	2.29366	0.00232494	0.0589202	8.1957	6.23432	10.9084	8.64111	10.6155	2302	ENSG00000129654	forkhead box J1	protein-coding	17	74132415	74137380	4966	-	CILD43/FKHL13/HFH-4/HFH4/FOXJ1
BAHCC1	943.775	0.746359	0.365646	0.00232836	0.0589202	9.40319	9.31802	10.5105	10.243	10.0171	57597	ENSG00000266074	BAH domain and coiled-coil containing 1	protein-coding	17	79373540	79433358	59819	+	BAHD2/BAHCC1
VCAN-AS1	128.183	-1.17509	0.61943	0.00234549	0.0592636	8.32184	7.81429	6.84179	6.73174	7.25472	105379054	ENSG00000249835	VCAN antisense RNA 1	ncRNA						VCAN-AS1
GPC3	396.251	1.76596	1.47664	0.00236731	0.0596341	7.45212	6.90565	7.64366	9.34621	10.1338	2719	ENSG00000147257	glypican 3	protein-coding	X	132669776	133119673	449898	-	DGSX/GTR2-2/MXR7/OCI-5/SDYS/SGB/SGBS/SGBS1/GPC3
GRM3	20.938	2.53882	1.77202	0.00236375	0.0596341	5.5192	4.94739	6.55388	6.32494	6.25359	2913	ENSG00000198822	glutamate metabotropic receptor 3	protein-coding	7	86273230	86494192	220963	+	GLUR3/GPRC1C/MGLUR3/mGlu3/GRM3
ZNF280D	1064.12	0.818142	0.419417	0.00237502	0.0597379	9.11887	9.70516	10.4057	10.372	10.5997	54816	ENSG00000137871///ENSG00000285253	zinc finger protein 280D	protein-coding	15	56922374	57210697	288324	-	SUHW4/ZNF634/ZNF280D
CDH20	760.961	1.85242	1.72745	0.00238486	0.0598949	8.24374	6.94897	11.2615	9.55948	8.85379	28316	ENSG00000101542	cadherin 20	protein-coding	18	59000988	59222365	221378	+	CDH7L3/Cdh7/CDH20
ESCO2	335.104	1.20792	0.744697	0.00238921	0.0599137	7.53316	7.72985	9.49846	8.273	9.07181	157570	ENSG00000171320	establishment of sister chromatid cohesion N-acetyltransferase 2	protein-coding	8	27632058	27670141	38084	+	2410004I17Rik/EFO2/EFO2p/JHS/RBS/hEFO2/ESCO2
HSPB7	470.685	0.0409249	0.248604	0.00240053	0.0601071	5.86015	5.96391	5.1731	11.135	7.59334	27129	ENSG00000173641	heat shock protein family B (small) member 7	protein-coding	1	16340523	16346089	5567	-	cvHSP/HSPB7
PSRC1	3768.61	1.85303	1.70804	0.00242563	0.0606444	10.2571	8.86988	13.5034	10.5249	12.0935	84722	ENSG00000134222	proline and serine rich coiled-coil 1	protein-coding	1	109822176	109825808	3633	-	DDA3/FP3214/PSRC1
DSCAM	27.9238	2.11005	1.61609	0.00243642	0.0608229	5.45949	5.56284	6.59231	5.93924	6.95675	1826	ENSG00000171587	DS cell adhesion molecule	protein-coding	21	41384343	42219039	834697	-	CHD2/CHD2-42/CHD2-52/DSCAM
B4GALNT4	2643.75	1.52264	1.12156	0.00248159	0.0617912	10.1601	9.21634	12.7096	10.6031	11.7859	338707	ENSG00000182272	beta-1,4-N-acetyl-galactosaminyltransferase 4	protein-coding	11	369795	382117	12323	+	B4GALNT4
MSRB1	1020.77	-0.731888	0.344838	0.00248381	0.0617912	10.416	10.6706	9.49846	9.55091	9.87326	51734	ENSG00000198736	methionine sulfoxide reductase B1	protein-coding	16	1988234	1993294	5061	-	HSPC270/SELENOR/SELENOX/SELR/SELX/SEPX1/SepR/MSRB1
MFSD6	836.588	-1.15734	0.617827	0.00248634	0.0617912	10.3941	10.614	8.91743	8.38605	9.55683	54842	ENSG00000151690	major facilitator superfamily domain containing 6	protein-coding	2	191273081	191367041	93961	+	MMR2/hMMR2/MFSD6
MORN5	25.3671	2.41263	1.98614	0.00250446	0.0620279	5.45949	5.3384	6.59231	5.75063	6.90612	254956	ENSG00000185681	MORN repeat containing 5	protein-coding	9	124922190	124962367	40178	+	C9orf113/C9orf18/MORN5
C4B	227.63	1.84543	1.84197	0.00250676	0.0620279	7.03398	5.92831	9.06997	7.34807	9.02801	721	ENSG00000224389///ENSG00000224639///ENSG00000228454///ENSG00000236625///ENSG00000228267	complement C4B (Chido blood group)	protein-coding	6_ssto_hap7	3315282	3335906	20625	+	C4B1/C4B12/C4B2/C4B3/C4B5/C4BD/C4B_2/C4F/CH/CO4/CPAMD3/C4B
CFAP43	148.292	1.69985	1.39759	0.00250704	0.0620279	6.72438	6.09362	8.66787	7.01443	8.24883	80217	ENSG00000197748	cilia and flagella associated protein 43	protein-coding	10	105889646	105992120	102475	-	C10orf79/HYDNP1/SPGF19/WDR96/bA373N18.2/CFAP43
SYNGR2	1581.48	-1.27691	0.698158	0.00251138	0.0620431	11.5293	11.3746	9.26054	9.16924	10.4629	9144	ENSG00000108639	synaptogyrin 2	protein-coding	17	76164671	76169009	4339	+	SYNGR2
KIF20B	668.995	0.934526	0.517923	0.00254944	0.06289	8.99617	8.36207	10.1228	9.83398	9.60413	9585	ENSG00000138182	kinesin family member 20B	protein-coding	10	91461367	91534700	73334	+	CT90/KRMP1/MPHOSPH1/MPP-1/MPP1/KIF20B
TRPV3	72.3694	1.09676	0.64127	0.00255943	0.0630035	6.51697	6.26025	7.45829	7.1544	7.15211	162514	ENSG00000167723	transient receptor potential cation channel subfamily V member 3	protein-coding	17	3413796	3461289	47494	-	FNEPPK2/OLMS/OLMS1/VRL3/TRPV3
FCRLA	19.1715	2.58336	1.89608	0.00256161	0.0630035	5.31044	5.3384	6.73469	5.75063	6.276	84824	ENSG00000132185	Fc receptor like A	protein-coding	1	161676762	161684142	7381	+	FCRL/FCRL1/FCRLM1/FCRLX/FCRLb/FCRLc1/FCRLc2/FCRLd/FCRLe/FCRX/FREB/FCRLA
POC1A	301.853	0.853481	0.45486	0.00258214	0.0630429	8.03542	7.64833	9.01598	8.65081	8.71542	25886	ENSG00000164087	POC1 centriolar protein A	protein-coding	3	52109249	52188706	79458	-	PIX2/SOFT/WDR51A/POC1A
CYP4F24P	81.477	2.0001	3.85082	0.00257544	0.0630429	6.09633	5.3384	7.39938	6.51484	8.17992	388514	NA	cytochrome P450 family 4 subfamily F member 24, pseudogene	pseudo	19	15870144	15890798	20655	-	CYP4F24P
ACKR4	284.909	0.0489685	0.250777	0.00257798	0.0630429	5.5192	6.09362	5.39744	10.3671	7.59334	51554	ENSG00000129048	atypical chemokine receptor 4	protein-coding	3	132316094	132321382	5289	+	CC-CKR-11/CCBP2/CCR-11/CCR10/CCR11/CCRL1/CCX CKR/CCX-CKR/CKR-11/PPR1/VSHK1/ACKR4
RPS6KA2	9834.12	-1.30755	0.724051	0.0025814	0.0630429	14.3003	13.8202	11.12	12.5539	12.6882	6196	ENSG00000071242	ribosomal protein S6 kinase A2	protein-coding	6	166822854	167275771	452918	-	HU-2/MAPKAPK1C/RSK/RSK3/S6K-alpha/S6K-alpha2/p90-RSK3/p90RSK2/pp90RSK3/RPS6KA2
BMERB1	693.742	0.902599	0.495327	0.0025749	0.0630429	9.03192	8.50128	10.214	9.71021	9.74582	89927	ENSG00000166780///ENSG00000278823	bMERB domain containing 1	protein-coding	16	15528325	15682116	153792	+	C16orf45/MINP/BMERB1
MLC1	11634.1	1.95648	2.73252	0.00262392	0.0639692	11.5889	9.76506	14.4615	11.1384	14.8587	23209	ENSG00000100427	modulator of VRAC current 1	protein-coding	22	50497820	50524358	26539	-	LVM/MLC/VL/MLC1
KLHDC8A	4782.61	0.0986318	0.273175	0.0026489	0.0643896	9.35846	9.67323	13.7113	8.89317	13.1124	55220	ENSG00000162873	kelch domain containing 8A	protein-coding	1	205305193	205326218	21026	-	KLHDC8A
MELK	891.299	0.80145	0.419518	0.00264856	0.0643896	9.40737	9.00137	10.4672	10.128	10.0129	9833	ENSG00000165304	maternal embryonic leucine zipper kinase	protein-coding	9	36572859	36677680	104822	+	HPK38/MELK
KRT5	808.623	-0.0367653	0.247672	0.00266723	0.0646463	6.01491	11.9828	5.26627	5.19242	6.45911	3852	ENSG00000186081	keratin 5	protein-coding	12	52908359	52914243	5885	-	CK5/DDD/DDD1/EBS1/EBS2/EBS2A/EBS2B/EBS2C/EBS2D/EBS2E/EBS2F/K5/KRT5A/KRT5
NA	7.49294	0.0703822	0.25838	0.00266421	0.0646463	4.94739	4.94739	6.00699	5.67561	5.83421	642423	NA	NA		15	84868830	85748518	879689	-
LINC00942	52.6319	-0.357755	1.14508	0.00269515	0.0650191	7.13311	7.50692	5.58133	5.93924	6.34053	100292680	ENSG00000249628	long intergenic non-protein coding RNA 942	ncRNA	12	1609657	1613590	3934	+	LINC00942
CHAF1A	737.59	0.89744	0.498277	0.00268866	0.0650191	9.04544	8.66929	10.3632	9.74667	9.77752	10036	ENSG00000167670	chromatin assembly factor 1 subunit A	protein-coding	19	4402660	4443394	40735	+	CAF-1/CAF1/CAF1B/CAF1P150/P150/CHAF1A
TMEM97	1321.82	0.848646	0.458693	0.00269074	0.0650191	9.90742	9.42261	10.6799	11.0748	10.5212	27346	ENSG00000109084	transmembrane protein 97	protein-coding	17	26646121	26655711	9591	+	MAC30/sigma2R/TMEM97
RCVRN	15.294	2.76313	1.78465	0.00269823	0.0650191	5.39146	4.94739	6.05006	6.09355	6.40141	5957	ENSG00000109047	recoverin	protein-coding	17	9801027	9808684	7658	-	RCV1/RCVRN
ANKLE2	3925.2	-0.587531	0.262297	0.00270824	0.0651661	12.2185	12.4778	11.6053	11.6785	11.584	23141	ENSG00000176915	ankyrin repeat and LEM domain containing 2	protein-coding	12	133302254	133338451	36198	-	KIAA0692/LEMD7/Lem4/MCPH16/ANKLE2
PPP2R5A	993.129	0.616815	0.289218	0.00271915	0.0653342	9.4567	9.64471	10.1748	10.371	10.3287	5525	ENSG00000066027	protein phosphatase 2 regulatory subunit B'alpha	protein-coding	1	212458879	212535205	76327	+	B56A/B56alpha/PR61A/PPP2R5A
NPAS1	234.222	-0.802954	0.399201	0.00273989	0.0657376	8.78014	8.4967	7.60969	7.80342	7.92028	4861	ENSG00000130751	neuronal PAS domain protein 1	protein-coding	19	47523101	47549017	25917	+	MOP5/PASD5/bHLHe11/NPAS1
NA	197.572	-0.241538	0.464726	0.0027539	0.0659786	9.45063	7.85828	7.33076	6.04495	6.68018	400706	NA	NA
EREG	75.9404	0.0339348	0.247029	0.00276174	0.0660199	5.20445	5.22429	4.94739	8.68266	6.23067	2069	ENSG00000124882	epiregulin	protein-coding	4	75230860	75254477	23618	+	EPR/ER/Ep/EREG
CYP39A1	77.6379	1.85767	2.20178	0.00276845	0.0660199	6.12198	5.62058	7.22837	6.44947	8.16471	51302	ENSG00000146233	cytochrome P450 family 39 subfamily A member 1	protein-coding	6	46517445	46620523	103079	-	CYP39A1
TCF7	472.377	-1.03134	0.550208	0.00277148	0.0660199	9.83937	9.48143	7.9396	8.79179	8.40771	6932	ENSG00000081059	transcription factor 7	protein-coding	5	133450402	133483920	33519	+	TCF-1/TCF7
ADAMTS4	190.959	1.32344	0.932243	0.00276773	0.0660199	7.36592	6.3344	8.3382	8.35862	8.40771	9507	ENSG00000158859	ADAM metallopeptidase with thrombospondin type 1 motif 4	protein-coding	1	161159538	161168845	9308	-	ADAMTS-2/ADAMTS-4/ADMP-1/ADAMTS4
CENPF	3347.09	1.24888	0.856119	0.00278029	0.0661353	10.9226	9.69128	12.7346	11.5751	12.1057	1063	ENSG00000117724	centromere protein F	protein-coding	1	214776532	214837914	61383	+	CENF/CILD31/PRO1779/STROMS/hcp-1/CENPF
SCIN	122.489	0.0335312	0.246942	0.00278444	0.0661393	5.31044	5.3384	4.94739	9.31819	6.31946	85477	ENSG00000006747	scinderin	protein-coding	7	12610203	12693228	83026	+	SCIN
C8orf34	202.6	1.52513	1.29197	0.0028428	0.0669527	6.78161	6.81425	7.16611	8.97762	8.72576	116328	ENSG00000165084	chromosome 8 open reading frame 34	protein-coding	8	69242957	69731258	488302	+	VEST-1/VEST1/C8orf34
CNIH3	1274.36	-1.05826	0.575221	0.00283062	0.0669527	11.4766	10.4496	9.58928	9.393	9.94404	149111	ENSG00000143786	cornichon family AMPA receptor auxiliary protein 3	protein-coding	1	224804179	224928249	124071	+	CNIH-3/CNIH3
ACAN	135.342	0.0556811	0.252889	0.00283512	0.0669527	5.57297	5.72244	5.83699	9.43647	5.99635	176	ENSG00000157766	aggrecan	protein-coding	15	89346674	89418585	71912	+	AGC1/AGCAN/CSPG1/CSPGCP/MSK16/SEDK/SSOAOD/ACAN
SASH1	1948.74	1.12838	0.730587	0.00283794	0.0669527	10.0719	9.5987	10.9554	12.0548	10.9344	23328	ENSG00000111961	SAM and SH3 domain containing 1	protein-coding	6	148663729	148873184	209456	+	CAPOK/DUH1/SH3D6A/dJ323M4.1/SASH1
IGFL4	35.7365	-0.204566	0.388885	0.00284012	0.0669527	7.5488	6.09362	5.78113	5.71412	5.67518	444882	ENSG00000204869	IGF like family member 4	protein-coding	19	46543006	46544274	1269	-	IGFL4
PMAIP1	660.86	-0.973128	0.516255	0.00282787	0.0669527	10.0574	10.1367	8.3382	9.20905	8.95968	5366	ENSG00000141682	phorbol-12-myristate-13-acetate-induced protein 1	protein-coding	18	57567192	57571538	4347	+	APR/NOXA/PMAIP1
DNAJB4	2569.24	-0.864898	0.442972	0.0028505	0.0669756	11.9269	11.9386	10.2962	10.8884	11.0905	11080	ENSG00000162616	DnaJ heat shock protein family (Hsp40) member B4	protein-coding	1	78444934	78482995	38062	+	DNAJW/DjB4/HLJ1/DNAJB4
ACSL3	5743.47	0.553646	0.250464	0.00285584	0.0669756	12.1239	11.9783	12.6697	12.8289	12.7175	2181	ENSG00000123983	acyl-CoA synthetase long chain family member 3	protein-coding	2	223725732	223808119	82388	+	ACS3/FACL3/LACS 3/LACS3/PRO2194/ACSL3
MMP16	2386.35	1.37758	1.04827	0.00285461	0.0669756	10.4014	8.6364	11.8586	12.1187	11.183	4325	ENSG00000156103	matrix metallopeptidase 16	protein-coding	8	89049460	89339717	290258	-	C8orf57/MMP-X2/MT-MMP2/MT-MMP3/MT3-MMP/MMP16
C8orf88	249.896	-0.800789	0.401545	0.00286393	0.0670708	8.92772	8.4921	7.9396	7.79162	7.82614	100127983	ENSG00000253250	chromosome 8 open reading frame 88	protein-coding	8	91970706	91997485	26780	-	C8orf88
LRRC45	429.241	1.08734	0.690128	0.00287679	0.0672773	8.18589	7.78418	9.83769	8.81495	9.14283	201255	ENSG00000169683	leucine rich repeat containing 45	protein-coding	17	79981280	79989027	7748	+	LRRC45
LOC100288637	40.2985	1.3983	0.971246	0.00289258	0.0674571	5.82542	5.96391	7.1091	6.62102	6.58331	100288637	ENSG00000187951	OTU deubiquitinase 7A pseudogene	pseudo	15	30938317	31065209	126893	+	LOC100288637
FOXRED2	1759.85	1.31162	0.959033	0.00288929	0.0674571	10.0811	8.35195	11.5597	11.1605	11.2198	80020	ENSG00000100350	FAD dependent oxidoreductase domain containing 2	protein-coding	22	36883233	36903148	19916	-	ERFAD/FOXRED2
DNAAF11	270.208	1.27081	0.904794	0.00290127	0.0675651	7.33894	7.28481	8.87602	7.84964	9.27978	23639	ENSG00000129295	dynein axonemal assembly factor 11	protein-coding	8	133584201	133687863	103663	-	CILD19/LRRC6/LRTP/TSLRP/tilB/DNAAF11
PCDH10	2513.38	1.29604	0.94162	0.00291141	0.0677065	9.8128	10.0966	10.7993	12.598	11.5001	57575	ENSG00000138650	protocadherin 10	protein-coding	4	134070470	134112732	42263	+	OL-PCDH/PCDH19/PCDH10
DDX12P	149.949	1.49535	1.25528	0.00292489	0.0679252	6.70965	6.44768	8.88068	7.41207	7.58563	440081	NA	DEAD/H-box helicase 12, pseudogene	pseudo	12	9570287	9600768	30482	-	CHLR2/DDX12/DDX12P
CRB1	512.648	0.0787374	0.262266	0.00293044	0.0679593	7.22526	5.89117	10.9282	6.93832	9.12735	23418	ENSG00000134376	crumbs cell polarity complex component 1	protein-coding	1	197170592	197447585	276994	+	CRB1-A/CRB1-B/CRB1-C/LCA8/RP12/CRB1
PABPC4L	152.767	0.0512271	0.251446	0.00296113	0.0683899	5.86015	5.3384	5.68857	9.58656	6.36121	132430	ENSG00000254535	poly(A) binding protein cytoplasmic 4 like	protein-coding	4	135117489	135122903	5415	-	PABPC4L
CLDN4	202.517	-0.260451	0.513476	0.00295948	0.0683899	9.48273	7.81429	6.27445	6.59165	7.43891	1364	ENSG00000189143	claudin 4	protein-coding	7	73245193	73247015	1823	+	CPE-R/CPER/CPETR/CPETR1/WBSCR8/hCPE-R/CLDN4
CTSZ	1321.88	1.67214	2.73542	0.00296133	0.0683899	9.0721	6.89087	9.6999	11.7049	11.0219	1522	ENSG00000101160	cathepsin Z	protein-coding	20	57570242	57582309	12068	-	CTSX/CTSZ
RIPOR3	305.842	1.62467	4.58784	0.00296626	0.0684089	7.348	5.89117	9.78662	8.7169	8.14416	140876	ENSG00000042062	RIPOR family member 3	protein-coding	20	49202647	49307916	105270	-	C20orf175/C20orf176/FAM65C/RIPOR3
MIR3197	8.09188	-0.0765525	0.261328	0.00301868	0.0690855	6.32731	5.72244	4.94739	5.19242	4.94739	100423023	ENSG00000263681	microRNA 3197	ncRNA	21	42539484	42539556	73	+	MIR3197
RGL4	366.939	0.742791	0.388576	0.00302049	0.0690855	8.18096	8.16195	9.12004	9.15119	8.74622	266747	ENSG00000159496	ral guanine nucleotide dissociation stimulator like 4	protein-coding	22	24032961	24041363	8403	+	Rgr/RGL4
PDE11A	49.2946	-0.274357	0.555118	0.00300862	0.0690855	7.27381	7.28481	5.58133	5.75063	6.34053	50940	ENSG00000128655	phosphodiesterase 11A	protein-coding	2	178487977	178973066	485090	-	PPNAD2/PDE11A
HES2	276.631	-1.49816	0.906733	0.00301605	0.0690855	8.09965	9.78013	7.76664	7.28945	7.15211	54626	ENSG00000069812	hes family bHLH transcription factor 2	protein-coding	1	6472498	6484730	12233	-	bHLHb40/HES2
PRKG1	1781.28	1.14321	0.76795	0.00300048	0.0690855	9.5581	9.83345	10.506	11.0867	11.9352	5592	ENSG00000185532	protein kinase cGMP-dependent 1	protein-coding	10	52750911	54058110	1307200	+	AAT8/PKG/PKG1/PRKG1B/PRKGR1B/cGK/cGK 1/cGK1/cGKI/cGKI-BETA/cGKI-alpha/PRKG1
DRC1	321.146	0.098588	0.273103	0.00301449	0.0690855	7.02248	5.96391	9.34878	6.77079	9.85617	92749	ENSG00000157856	dynein regulatory complex subunit 1	protein-coding	2	26624784	26679579	54796	+	C2orf39/CCDC164/CILD21/DRC1
TSHR	88.7153	1.12155	0.72677	0.0030273	0.0691463	6.55136	6.44768	7.28784	7.21008	7.83906	7253	ENSG00000165409	thyroid stimulating hormone receptor	protein-coding	14	81421869	81612646	190778	+	CHNG1/LGR3/hTSHR-I/TSHR
LINC00606	14.092	0.0420917	0.248885	0.00305306	0.0695626	4.94739	4.94739	6.77865	5.37078	5.79753	285370	ENSG00000226567	long intergenic non-protein coding RNA 606	ncRNA	3	10801169	10805877	4709	-	LINC00606
BATF3	113.122	1.20503	0.829727	0.00305389	0.0695626	6.91408	6.20772	7.85581	7.60818	7.7732	55509	ENSG00000123685	basic leucine zipper ATF-like transcription factor 3	protein-coding	1	212859759	212873327	13569	-	JDP1/JUNDM1/SNFT/BATF3
FAR2P2	70.9224	1.6947	3.63489	0.00307318	0.0699064	5.86015	5.89117	7.75121	6.06956	7.69693	100216479	NA	fatty acyl-CoA reductase 2 pseudogene 2	pseudo	2	131174326	131186119	11794	-	FAR2P2
MAPK4	1660.21	0.123933	0.291012	0.00309141	0.0702253	9.05349	7.72985	12.0412	8.73524	11.6512	5596	ENSG00000141639///ENSG00000282110	mitogen-activated protein kinase 4	protein-coding	18	48086484	48258196	171713	+	ERK-4/ERK4/PRKM4/p63-MAPK/p63MAPK/MAPK4
SSBP4	1148.52	0.891584	0.520721	0.00311287	0.0705996	9.7317	9.05201	10.8924	10.4841	10.3796	170463	ENSG00000130511	single stranded DNA binding protein 4	protein-coding	19	18530146	18545372	15227	+	SSBP4
ACOX3	1612.32	-0.791528	0.404553	0.00311637	0.0705996	11.5017	10.9049	10.1238	10.0859	10.3958	8310	ENSG00000087008	acyl-CoA oxidase 3, pristanoyl	protein-coding	4	8368009	8442452	74444	-	ACOX3
RAB40B	1251.42	-0.975201	0.54022	0.0031238	0.0706302	11.4239	10.3747	9.69727	9.58321	9.79555	10966	ENSG00000141542	RAB40B, member RAS oncogene family	protein-coding	17	80614943	80656598	41656	-	RAR/SEC4L/RAB40B
DSCAML1	41.3157	0.107144	0.278582	0.0031262	0.0706302	5.62223	5.49869	7.24349	5.75063	7.17328	57453	ENSG00000177103	DS cell adhesion molecule like 1	protein-coding	11	117298489	117688240	389752	-	DSCAM2/DSCAML1
TICRR	338.355	1.14148	0.783095	0.00313192	0.0706634	7.8482	7.44988	9.62018	8.66683	8.59267	90381	ENSG00000140534	TOPBP1 interacting checkpoint and replication regulator	protein-coding	15	90118818	90171253	52436	+	C15orf42/SLD3/Treslin/TICRR
IL6R	355.569	1.09443	0.729118	0.00314712	0.0709104	8.14089	7.25146	8.85959	8.96991	9.38976	3570	ENSG00000160712	interleukin 6 receptor	protein-coding	1	154377669	154441926	64258	+	CD126/HIES5/IL-1Ra/IL-6R/IL-6R-1/IL-6RA/IL6Q/IL6QTL/IL6RA/IL6RQ/gp80/IL6R
CNTN5	108.898	0.0364701	0.247557	0.00317275	0.0713912	5.5192	4.94739	5.72078	9.1937	5.52502	53942	ENSG00000149972	contactin 5	protein-coding	11	98891706	100229616	1337911	+	HNB-2s/NB-2/CNTN5
COL8A1	20590.3	-1.2915	0.769458	0.00317735	0.0713981	15.158	15.1451	12.1638	13.1975	14.0085	1295	ENSG00000144810	collagen type VIII alpha 1 chain	protein-coding	3	99357440	99515577	158138	+	C3orf7/COL8A1
LINC00294	1124.32	-0.938182	0.506034	0.00320074	0.0718269	10.588	11.0116	9.20598	9.4568	10.0059	283267	ENSG00000280798	long intergenic non-protein coding RNA 294	ncRNA	11	33097696	33101000	3305	+	NCRNA00294/LINC00294
COL4A6	2105.1	1.14199	0.788571	0.00320963	0.071878	9.98084	9.85494	11.1875	10.7951	12.2244	1288	ENSG00000197565	collagen type IV alpha 6 chain	protein-coding	X	107386780	107682704	295925	-	CXDELq22.3/DELXq22.3/DFNX6/COL4A6
TFPI2	741.062	1.54809	2.09029	0.00321165	0.071878	8.4294	6.97706	9.46325	11.1125	9.25152	7980	ENSG00000105825	tissue factor pathway inhibitor 2	protein-coding	7	93514709	93520303	5595	-	PP5/REF1/TFPI-2/TFPI2
TMEM255A	3265.05	0.105812	0.277697	0.00322212	0.0720155	9.67901	8.44055	12.5808	8.95697	13.1094	55026	ENSG00000125355	transmembrane protein 255A	protein-coding	X	119392505	119445391	52887	-	FAM70A/TMEM255A
RALGPS2	1617.3	0.925574	0.56129	0.00322771	0.0720438	10.2326	9.30244	10.9079	11.2081	11.1483	55103	ENSG00000116191	Ral GEF with PH domain and SH3 binding motif 2	protein-coding	1	178694300	178889237	194938	+	dJ595C2.1/RALGPS2
SCGN	184.519	0.0664675	0.256829	0.00324221	0.0722705	6.19512	5.56284	9.3302	5.63475	8.49514	10590	ENSG00000079689	secretagogin, EF-hand calcium binding protein	protein-coding	6	25652429	25702008	49580	+	CALBL/DJ501N12.8/SECRET/SEGN/setagin/SCGN
LINC01315	47.1704	1.71206	2.29739	0.00325493	0.0724571	5.75092	5.72244	7.58657	6.13978	6.8123	102723775	ENSG00000229891	long intergenic non-protein coding RNA 1315	ncRNA						C22orf32-1/lnc-C22orf32-1/LINC01315
CFAP77	65.4229	0.129661	0.295627	0.0032677	0.0726221	6.06997	5.49869	7.1976	6.39781	7.87714	389799	ENSG00000188523	cilia and flagella associated protein 77	protein-coding	9	135285611	135448675	163065	+	C9orf171/CFAP77
TRAF5	2188.6	-0.779666	0.401528	0.00327107	0.0726221	11.8118	11.49	10.6215	10.9153	10.3117	7188	ENSG00000082512	TNF receptor associated factor 5	protein-coding	1	211499957	211548286	48330	+	MGC:39780/RNF84/TRAF5
RASGEF1B	299.529	-0.336801	0.880429	0.00327821	0.0726838	10.0587	7.87976	7.47104	6.83323	7.56225	153020	ENSG00000138670	RasGEF domain family member 1B	protein-coding	4	82348219	82393061	44843	-	GPIG4/RASGEF1B
ATP1B1	6468.99	1.40527	1.3256	0.00331716	0.0732546	11.51	10.2232	13.3031	11.7892	13.8624	481	ENSG00000143153	ATPase Na+/K+ transporting subunit beta 1	protein-coding	1	169075947	169101960	26014	+	ATP1B/ATP1B1
ATP10A	5292.68	-1.30279	0.792586	0.0033102	0.0732546	12.3137	13.7558	10.8716	11.0262	11.9248	57194	ENSG00000206190	ATPase phospholipid transporting 10A (putative)	protein-coding	15	25923860	26110317	186458	-	ATP10C/ATPVA/ATPVC/ATP10A
NEXN	3476.42	-0.973524	0.542623	0.00331283	0.0732546	12.5962	12.2573	10.478	11.5266	11.1194	91624	ENSG00000162614	nexilin F-actin binding protein	protein-coding	1	78354200	78409578	55379	+	CMH20/NELIN/NEXN
TMEM140	395.785	0.998205	0.645052	0.00333984	0.0736578	8.32184	7.52542	9.12397	9.46412	8.98282	55281	ENSG00000146859	transmembrane protein 140	protein-coding	7	134832766	134850967	18202	+	TMEM140
MTFR2	68.8009	0.907521	0.535183	0.00335014	0.0737874	6.4071	6.51051	7.18195	7.23707	7.1197	113115	ENSG00000146410	mitochondrial fission regulator 2	protein-coding	6	136552168	136571449	19282	-	DUFD1/FAM54A/MTFR2
CHDH	188.117	1.44603	1.55914	0.00340091	0.074708	6.76755	6.68082	9.25697	7.66127	7.60101	55349	ENSG00000016391	choline dehydrogenase	protein-coding	3	53850324	53880420	30097	-	CHDH
SLC15A2	1122.43	0.117882	0.286148	0.00340079	0.074708	8.34401	7.68969	10.9702	7.94833	11.6092	6565	ENSG00000163406	solute carrier family 15 member 2	protein-coding	3	121613171	121663034	49864	+	PEPT2/SLC15A2
TREH	37.9214	-1.28053	0.792122	0.00341127	0.0748368	6.8363	6.99087	5.88916	5.96687	6.23067	11181	ENSG00000118094	trehalase	protein-coding	11	118528942	118550381	21440	-	TRE/TREA/TREHD/TREH
SLC48A1	3173.82	-1.2582	0.771725	0.00343169	0.0751857	11.7407	12.9372	10.0055	10.4886	11.2558	55652	ENSG00000211584	solute carrier family 48 member 1	protein-coding	12	48165370	48176536	11167	+	HRG-1/HRG1/hHRG-1/SLC48A1
VASP	3440.94	-0.869777	0.473809	0.00346386	0.0756913	12.4673	12.2509	10.7296	11.5935	11.0945	7408	ENSG00000125753	vasodilator stimulated phosphoprotein	protein-coding	19	46010688	46030240	19553	+	VASP
GYG2	894.463	1.13118	0.833546	0.00346333	0.0756913	9.23425	8.10262	10.1917	9.93878	10.7693	8908	ENSG00000056998	glycogenin 2	protein-coding	X	2746863	2800861	53999	+	GN-2/GN2/GYG2
PORCN	1014.97	-0.936764	0.524108	0.00350456	0.0764803	10.4809	10.8551	9.28531	9.0403	9.88555	64840	ENSG00000102312	porcupine O-acyltransferase	protein-coding	X	48367371	48379202	11832	+	DHOF/FODH/MG61/PORC/PPN/PORCN
MLIP	104.654	0.0826325	0.264109	0.00355083	0.0773885	6.14697	5.22429	7.60969	6.49885	8.57369	90523	ENSG00000146147	muscular LMNA interacting protein	protein-coding	6	53883714	54131078	247365	+	C6orf142/CIP/MLIP
HYDIN	342.994	0.116416	0.285031	0.00359387	0.0782242	7.36592	5.96391	9.6867	7.51727	9.57023	54768	ENSG00000157423///ENSG00000283022	HYDIN axonemal central pair apparatus protein	protein-coding	16	70841287	71264625	423339	-	CILD5/HYDIN1/HYDIN2/PPP1R31/HYDIN
DHRS4-AS1	843.264	0.576776	0.278492	0.00362102	0.0787122	9.39266	9.34362	10.1326	9.92692	10.1052	55449	ENSG00000215256///ENSG00000285282	DHRS4 antisense RNA 1	ncRNA	14	24407940	24424298	16359	-	AS1DHRS4/C14orf167/C14orf67/DHRS4AS1/PRO1488/DHRS4-AS1
PRKD1	1375.67	0.848824	0.513642	0.00366011	0.0794582	9.97943	9.35877	10.8821	10.4949	11.0945	5587	ENSG00000184304	protein kinase D1	protein-coding	14	30045687	30396899	351213	-	CHDED/PKC-MU/PKCM/PKD/PRKCM/PRKD1
JUNB	2613.73	0.756447	0.427309	0.00368256	0.0797376	10.6189	10.7673	11.4029	12.0594	11.5906	3726	ENSG00000171223	JunB proto-oncogene, AP-1 transcription factor subunit	protein-coding	19	12902310	12904125	1816	+	AP-1/JUNB
C4A	227.049	1.36815	2.6572	0.00368083	0.0797376	7.21534	6.23432	9.17032	7.51727	8.75634	720	ENSG00000244731///ENSG00000227746///ENSG00000244207///ENSG00000206340	complement C4A (Rodgers blood group)	protein-coding						C4/C4A2/C4A3/C4A4/C4A6/C4AD/C4S/CO4/CPAMD2/RG/C4A
C5orf49	213.257	1.339	3.72269	0.00370876	0.0802008	7.04537	6.38113	8.53201	7.25476	9.24675	134121	ENSG00000215217	chromosome 5 open reading frame 49	protein-coding	5	7830491	7851603	21113	-	C5orf49
PTPRG	6034.5	1.02238	0.715669	0.00375136	0.0810168	11.8614	11.0376	12.9969	12.3616	13.4537	5793	ENSG00000144724	protein tyrosine phosphatase receptor type G	protein-coding	3	61547243	62280573	733331	+	HPTPG/PTPG/R-PTP-GAMMA/RPTPG/PTPRG
FLVCR2-AS1	8.41634	-0.0691829	0.25797	0.00377918	0.0815118	5.62223	6.40376	4.94739	4.94739	5.20709	102724153	ENSG00000224721	FLVCR2 antisense RNA 1	ncRNA						FLVCR2-AS1
LOC105377310	26.1552	-0.12826	0.294717	0.00382081	0.0821967	7.22526	6.15232	5.1731	5.71412	5.46472	105377310	NA	syncytin-1-like	ncRNA						LOC105377310
ENHO	719.682	0.108307	0.279176	0.00381791	0.0821967	8.04633	6.58927	10.4833	7.76168	10.8755	375704	ENSG00000168913	energy homeostasis associated	protein-coding	9	34521040	34523037	1998	-	C9orf165/UNQ470/ENHO
ANKFN1	290.771	0.128741	0.294636	0.00383326	0.0823117	7.28331	6.06286	9.35046	7.41207	9.42603	162282	ENSG00000153930	ankyrin repeat and fibronectin type III domain containing 1	protein-coding	17	54230836	54560007	329172	+	ANKFN1
TPD52	623.397	-0.811362	0.444634	0.00383604	0.0823117	10.0666	9.80427	8.65975	8.76825	9.25389	7163	ENSG00000076554	tumor protein D52	protein-coding	8	80831095	81083836	252742	-	D52/N8L/PC-1/PrLZ/hD52/TPD52
LIX1	1122.47	1.2199	1.12645	0.00384298	0.0823546	9.4567	7.87263	10.5864	10.2755	11.103	167410	ENSG00000145721	limb and CNS expressed 1	protein-coding	5	96427574	96478520	50947	-	C5orf11/Lft/LIX1
CENPM	142.932	1.21619	1.06787	0.00385434	0.0824883	7.06787	6.23432	8.36183	7.88885	7.75964	79019	ENSG00000100162	centromere protein M	protein-coding	22	42334741	42343148	8408	-	C22orf18/CENP-M/PANE1/CENPM
BAIAP3	801.146	0.0831191	0.264324	0.00385913	0.0824883	7.81011	6.38113	11.1175	6.98237	10.6742	8938	ENSG00000007516	BAI1 associated protein 3	protein-coding	16	1383606	1399442	15837	+	BAP3/BAIAP3
DEPDC1B	262.149	1.18516	1.03265	0.0038713	0.0826423	7.4097	7.14606	9.40635	7.99518	8.46659	55789	ENSG00000035499	DEP domain containing 1B	protein-coding	5	59892739	59995993	103255	-	BRCC3/XTP1/DEPDC1B
CDT1	273.295	1.03686	0.761347	0.00389579	0.0828466	7.5947	7.41047	9.21338	8.72915	8.10747	81620	ENSG00000167513	chromatin licensing and DNA replication factor 1	protein-coding	16	88870186	88875666	5481	+	DUP/RIS2/CDT1
SGIP1	431.181	0.898095	0.581894	0.0038867	0.0828466	8.08914	8.24104	9.39014	9.60489	8.74283	84251	ENSG00000118473	SH3GL interacting endocytic adaptor 1	protein-coding	1	66999825	67210768	210944	+	SGIP1
AGPS	4634.73	-0.589147	0.284719	0.00389366	0.0828466	12.6957	12.5038	11.7747	11.7354	12.0104	8540	ENSG00000018510	alkylglycerone phosphate synthase	protein-coding	2	178257471	178408564	151094	+	ADAP-S/ADAS/ADHAPS/ADPS/ALDHPSY/RCDP3/AGPS
LOC439933	34.1904	0.0555031	0.252802	0.00390213	0.0828754	5.31044	5.22429	7.62111	5.2935	6.23067	439933	ENSG00000247193	uncharacterized LOC439933	ncRNA						LOC439933
VEPH1	193.999	0.119725	0.28742	0.00392951	0.0833506	6.90144	5.67345	8.56721	9.05737	7.31268	79674	ENSG00000197415	ventricular zone expressed PH domain containing 1	protein-coding	3	156977532	157221415	243884	-	MELT/VEPH/VEPH1
KLF10	4579.09	-0.790332	0.430853	0.00394458	0.0835638	12.819	12.6275	11.239	11.6171	11.9981	7071	ENSG00000155090	Kruppel like factor 10	protein-coding	8	103661005	103667983	6979	-	EGR-alpha/EGRA/TIEG/TIEG1/KLF10
THRA	1931.96	0.880279	0.56883	0.00397411	0.0840824	10.3909	9.75175	11.6667	10.8931	11.3486	7067	ENSG00000126351	thyroid hormone receptor alpha	protein-coding	17	38218163	38250120	31958	+	AR7/CHNG6/EAR7/ERB-T-1/ERBA/ERBA1/NR1A1/THRA1/THRA2/TRalpha/c-ERBA-1/THRA
TPMT	1450.99	-0.592348	0.288253	0.00399816	0.0844839	10.9057	11.0139	10.0453	10.3524	10.2405	7172	ENSG00000137364	thiopurine S-methyltransferase	protein-coding	6	18128545	18155374	26830	-	TPMTD/TPMT
SLC9A9	318.42	0.62351	0.32273	0.00401674	0.0845546	8.16607	8.04067	8.69727	8.8518	8.84434	285195	ENSG00000181804	solute carrier family 9 member A9	protein-coding	3	142984064	143567373	583310	-	AUTS16/NHE9/SLC9A9
LINC01116	81.8234	0.0443643	0.249454	0.00401621	0.0845546	5.39146	5.42555	5.26627	8.80342	5.90286	375295	NA	long intergenic non-protein coding RNA 1116	ncRNA	2	177494309	177502302	7994	-	TALNEC2/LINC01116
NLGN3	2441.75	0.13656	0.301368	0.00401127	0.0845546	9.83161	8.20769	12.367	9.6617	12.3477	54413	ENSG00000196338	neuroligin 3	protein-coding	X	70364681	70391051	26371	+	HNL3/NLGN3
NKX6-1	39.2051	0.0496906	0.250968	0.00402362	0.0845925	5.39146	4.94739	5.72078	7.85531	5.759	4825	ENSG00000163623	NK6 homeobox 1	protein-coding	4	85414436	85419387	4952	-	NKX6.1/NKX6A/NKX6-1
ADAM33	835.517	0.0937437	0.270048	0.00403955	0.0848203	6.86276	7.92175	8.58162	11.721	8.45418	80332	ENSG00000149451	ADAM metallopeptidase domain 33	protein-coding	20	3648618	3662738	14121	-	C20orf153/DJ964F7.1/ADAM33
KIF22	1096.73	0.805681	0.491743	0.00404492	0.0848261	9.55621	9.31544	10.9096	10.1932	10.3477	3835	ENSG00000079616	kinesin family member 22	protein-coding	16	29802034	29816706	14673	+	A-328A3.2/KID/KNSL4/OBP/OBP-1/OBP-2/SEMDJL2/KIF22
TCEAL5	475.732	0.130134	0.295737	0.00406085	0.0850385	7.68212	6.73258	9.48173	7.6416	10.4923	340543	ENSG00000204065	transcription elongation factor A like 5	protein-coding	X	102528618	102531797	3180	-	WEX4/TCEAL5
ACTA2	40703.6	-1.19619	0.789782	0.00406526	0.0850385	16.3269	15.866	13.0873	14.7205	14.6772	59	ENSG00000107796	actin alpha 2, smooth muscle	protein-coding	10	90694831	90751147	56317	-	ACTSA/ACTA2
SCRT2	47.0366	0.082216	0.263847	0.00407165	0.0850652	5.66791	5.3384	7.58072	5.63475	7.10871	85508	ENSG00000215397	scratch family transcriptional repressor 2	protein-coding	20	642240	656823	14584	-	ZNF898B/SCRT2
SH2D3C	24.3302	1.54191	1.75135	0.00408625	0.0852634	5.45949	5.67345	6.30746	6.18394	6.76983	10044	ENSG00000095370	SH2 domain containing 3C	protein-coding	9	130500596	130541048	40453	-	CHAT/NSP3/PRO34088/SHEP1/SH2D3C
KCNIP1	1856.19	-1.53452	1.10246	0.00410404	0.0854204	12.3549	11.002	8.96207	8.56791	10.468	30820	ENSG00000182132	potassium voltage-gated channel interacting protein 1	protein-coding	5	169780881	170163636	382756	+	KCHIP1/VABP/KCNIP1
HROB	127.869	0.880614	0.567629	0.00410111	0.0854204	7.07897	6.78223	8.03564	7.73726	7.63124	78995	ENSG00000125319	homologous recombination factor with OB-fold	protein-coding	17	42219274	42239844	20571	+	C17orf53/MCM8IP/HROB
FADS1	7242.69	0.825735	0.519171	0.00416081	0.0864939	12.1769	11.8509	12.8714	13.6447	12.9469	3992	ENSG00000149485	fatty acid desaturase 1	protein-coding	11	61567097	61584529	17433	-	D5D/FADS6/FADSD5/LLCDL1/TU12/FADS1
INMT	116.999	0.0477372	0.250375	0.00418884	0.0868024	5.62223	5.49869	5.33754	9.23926	6.25359	11185	ENSG00000241644	indolethylamine N-methyltransferase	protein-coding	7	30737601	30797218	59618	+	TEMT/INMT
OTX2	63.2685	0.114215	0.283209	0.00419129	0.0868024	5.39146	6.06286	7.46468	6.32494	7.64611	5015	ENSG00000165588	orthodenticle homeobox 2	protein-coding	14	57267425	57277194	9770	-	CPHD6/MCOPS5/OTX2
FAM181A	16.1439	0.084007	0.264896	0.00418416	0.0868024	5.31044	4.94739	6.30746	5.63475	6.54917	90050	ENSG00000140067///ENSG00000273533	family with sequence similarity 181 member A	protein-coding	14	94385240	94395954	10715	+	C14orf152/FAM181A
IGFBP5	218426	-0.942523	0.57032	0.00421718	0.0872302	18.6463	18.0921	16.6082	16.7468	17.5571	3488	ENSG00000115461	insulin like growth factor binding protein 5	protein-coding	2	217536828	217560272	23445	-	IBP5/IGFBP5
ITGA9-AS1	37.0889	1.17479	0.937476	0.00423301	0.0873797	6.01491	5.81141	6.89207	6.64967	6.56637	101928153	ENSG00000235257	ITGA9 antisense RNA 1	ncRNA						ITGA9-AS1
PTCHD1	576.54	0.0953206	0.270937	0.0042349	0.0873797	7.43531	6.81425	9.69595	6.90426	10.9165	139411	ENSG00000165186	patched domain containing 1	protein-coding	X	23352985	23414918	61934	+	AUTSX4/PTCHD1
NCAPH	434.806	1.13624	1.06382	0.00424116	0.0874005	8.17105	7.36987	10.0012	9.14665	8.72576	23397	ENSG00000121152	non-SMC condensin I complex subunit H	protein-coding	2	97001484	97041274	39791	+	BRRN1/CAP-H/CAPH/MCPH23/NCAPH
ANKRD53	44.9276	1.09745	0.837628	0.00426823	0.0878495	6.19512	5.89117	6.95925	6.80863	6.78415	79998	ENSG00000144031	ankyrin repeat domain 53	protein-coding	2	71205575	71212629	7055	+	ANKRD53
TSPAN1	70.0781	-0.229725	0.432424	0.00428798	0.0881472	6.66433	8.19071	5.88916	6.01966	6.44021	10103	ENSG00000117472	tetraspanin 1	protein-coding	1	46640749	46651634	10886	+	NET1/TM4C/TM4SF/TSPAN1
SIM2	153.558	-1.43326	1.03229	0.00429463	0.088175	7.32066	9.0613	6.8722	6.71844	6.99344	6493	ENSG00000159263	SIM bHLH transcription factor 2	protein-coding	21	38071991	38122510	50520	+	HMC13F06/HMC29C01/SIM/bHLHe15/SIM2
BCL10	1229.19	-0.753983	0.414119	0.00430116	0.0882002	11.0329	10.6286	9.53725	10.0847	9.88096	8915	ENSG00000142867	BCL10 immune signaling adaptor	protein-coding	1	85731460	85742587	11128	-	CARMEN/CIPER/CLAP/IMD37/c-E10/mE10/BCL10
LINC02735	31.0134	0.0248013	0.245401	0.00431607	0.0882885	4.94739	4.94739	7.33778	4.94739	6.66458	101927120	ENSG00000255433///ENSG00000281839	long intergenic non-protein coding RNA 2735	ncRNA						LINC02735
SKA1	49.6246	1.15121	0.959676	0.00431191	0.0882885	6.21836	5.89117	7.13383	6.98237	6.69559	220134	ENSG00000154839///ENSG00000262634	spindle and kinetochore associated complex subunit 1	protein-coding	18	47901392	47920538	19147	+	C18orf24/SKA1
EPHB2	4803.61	-1.0158	0.640221	0.00433654	0.0885984	13.3414	12.3987	11.9372	10.9868	11.3419	2048	ENSG00000133216	EPH receptor B2	protein-coding	1	23037331	23241823	204493	+	BDPLT22/CAPB/DRT/EK5/EPHT3/ERK/Hek5/PCBC/Tyro5/EPHB2
STON1-GTF2A1L	30.829	-0.155085	0.319994	0.00434599	0.0886826	7.42683	5.99811	5.49749	5.81862	5.52502	286749	ENSG00000068781	STON1-GTF2A1L readthrough	protein-coding	2	48757064	49003656	246593	+	ALF/GTF2A1L/GTF2A1LF/SALF/STON1-GTF2A1L
PLPP7	34.5408	0.0458482	0.249871	0.00435222	0.0887011	5.31044	4.94739	5.61913	7.74952	5.57932	84814	ENSG00000160539	phospholipid phosphatase 7 (inactive)	protein-coding	9	134165081	134184649	19569	+	C9orf67/NET39/PPAPDC3/PLPP7
PPA1	3364.93	-0.552779	0.267033	0.00437731	0.0890383	12.0339	12.2067	11.3482	11.348	11.5496	5464	ENSG00000180817	inorganic pyrophosphatase 1	protein-coding	10	71962586	71993190	30605	-	HEL-S-66p/IOPPP/PP/PP1/SID6-8061/PPA1
USP1	2265.8	0.633274	0.340466	0.00437946	0.0890383	10.6243	10.639	11.6761	11.2037	11.4672	7398	ENSG00000162607	ubiquitin specific peptidase 1	protein-coding	1	62901975	62917475	15501	+	UBP/USP1
CHST10	5381.74	0.171158	0.337455	0.00438813	0.0891058	11.022	9.96283	13.6596	10.9619	13.1678	9486	ENSG00000115526	carbohydrate sulfotransferase 10	protein-coding	2	101008322	101034130	25809	-	HNK-1ST/HNK1ST/CHST10
IDO1	115.352	0.0352407	0.247277	0.00441095	0.0894602	5.57297	4.94739	6.61725	9.18928	5.20709	3620	ENSG00000131203	indoleamine 2,3-dioxygenase 1	protein-coding	8	39771328	39786309	14982	+	IDO/IDO-1/INDO/IDO1
MYT1	49.8198	0.0865678	0.266033	0.00442775	0.0896915	5.75092	5.3384	7.70919	5.78539	7.00544	4661	ENSG00000196132///ENSG00000276876	myelin transcription factor 1	protein-coding	20	62783144	62873606	90463	+	C20orf36/MTF1/MYTI/NZF2/PLPB1/ZC2H2C1/ZC2HC4A/MYT1
FBXL7	3149.88	0.767176	0.471665	0.00446425	0.0900415	11.0145	10.8137	12.3595	11.5885	11.9117	23194	ENSG00000183580	F-box and leucine rich repeat protein 7	protein-coding	5	15500305	15939900	439596	+	FBL6/FBL7/FBXL7
AMBN	42.2235	0.04084	0.248562	0.00446665	0.0900415	5.20445	5.22429	7.39938	4.94739	7.2448	258	ENSG00000178522	ameloblastin	protein-coding	4	71457975	71473004	15030	+	AI1F/AMBN
AUTS2	2570.52	-0.815508	0.470937	0.00445552	0.0900415	12.1497	11.6684	10.3797	10.833	11.1057	26053	ENSG00000158321	activator of transcription and developmental regulator AUTS2	protein-coding	7	69063905	70257885	1193981	+	FBRSL2/MRD26/AUTS2
OXSR1	4538.23	-0.558761	0.271441	0.00446297	0.0900415	12.5845	12.5218	11.8813	11.6587	11.955	9943	ENSG00000172939	oxidative stress responsive kinase 1	protein-coding	3	38207026	38296979	89954	+	OSR1/OXSR1
DMC1	16.1511	0.0703434	0.258544	0.00449389	0.0903987	5.20445	4.94739	5.72078	6.83323	5.759	11144	ENSG00000100206	DNA meiotic recombinase 1	protein-coding	22	38914954	38966201	51248	-	DMC1H/LIM15/dJ199H16.1/DMC1
MTBP	248.612	0.763716	0.466337	0.00449524	0.0903987	7.82929	7.5162	8.7619	8.50151	8.35522	27085	ENSG00000172167	MDM2 binding protein	protein-coding	8	121457638	121535875	78238	+	MDM2BP/MTBP
NTM	6497.04	-1.18719	0.81921	0.00452426	0.0908727	13.6301	13.3093	11.0152	11.0287	12.503	50863	ENSG00000182667	neurotrimin	protein-coding	11	131240371	132206716	966346	+	CEPU-1/HNT/IGLON2/NTRI/NTM
FCGR2A	8.36002	0.0521673	0.251648	0.00454149	0.0909993	4.94739	4.94739	6.11114	5.4357	5.99635	2212	ENSG00000143226	Fc gamma receptor IIa	protein-coding	1	161475205	161489360	14156	+	CD32/CD32A/CDw32/FCG2/FCGR2/FCGR2A1/FcGR/FcgammaRIIa/IGFR2/FCGR2A
STMN1	6746.64	1.04801	0.919493	0.00454139	0.0909993	12.0038	10.8337	13.7265	12.584	13.0386	3925	ENSG00000117632	stathmin 1	protein-coding	1	26210677	26233368	22692	-	C1orf215/LAP18/Lag/OP18/PP17/PP19/PR22/SMN/STMN1
CHRNA1	316.563	-0.347342	0.920169	0.00454857	0.0910315	9.77768	8.84854	8.18746	6.66374	7.09764	1134	ENSG00000138435	cholinergic receptor nicotinic alpha 1 subunit	protein-coding	2	175612323	175629200	16878	-	ACHRA/ACHRD/CHRNA/CMS1A/CMS1B/CMS2A/FCCMS/SCCMS/CHRNA1
RUNX2	1743.69	-1.09289	0.712442	0.00456026	0.091156	12.0837	10.6736	9.73881	9.88256	10.2888	860	ENSG00000124813	RUNX family transcription factor 2	protein-coding	6	45296054	45518819	222766	+	AML3/CBF-alpha-1/CBFA1/CCD/CCD1/CLCD/OSF-2/OSF2/PEA2aA/PEBP2aA/RUNX2
CYTH3	6583.55	-1.01474	0.656063	0.0046006	0.091852	13.3825	13.421	10.9614	12.2153	12.2373	9265	ENSG00000008256	cytohesin 3	protein-coding	7	6201412	6312242	110831	-	ARNO3/GRP1/PSCD3/cytohesin-3/CYTH3
CNTN2	202.712	1.14208	1.79568	0.00461667	0.0920625	7.28331	6.44768	8.43364	7.68707	8.9684	6900	ENSG00000184144	contactin 2	protein-coding	1	205012065	205047171	35107	+	AXT/FAME5/TAG-1/TAX/TAX1/CNTN2
ADGRB1	73.5644	1.00936	0.791784	0.00462458	0.0921099	6.58476	6.15232	7.10075	7.34807	7.38625	575	ENSG00000181790	adhesion G protein-coupled receptor B1	protein-coding	8	143545377	143626368	80992	+	BAI1/GDAIF/ADGRB1
RIDA	673.421	0.766447	0.475153	0.00464305	0.0923673	9.07474	8.56826	10.0329	9.55435	9.89166	10247	ENSG00000132541	reactive intermediate imine deaminase A homolog	protein-coding	8	99114567	99129418	14852	-	HRSP12/P14.5/PSP/UK114/hp14.5/RIDA
CDH11	9953.03	0.0827329	0.264063	0.00468782	0.0931466	11.0663	9.24108	11.5863	15.3331	11.5356	1009	ENSG00000140937	cadherin 11	protein-coding	16	64980683	65155919	175237	-	CAD11/CDHOB/ESWS/OB/OSF-4/TBHS2/CDH11
LOC101927314	38.2872	0.0619797	0.255029	0.00469903	0.0932363	5.39146	5.3384	7.78191	5.4927	6.05363	101927314	ENSG00000271860	uncharacterized LOC101927314	ncRNA						LOC101927314
PSORS1C1	22.9103	-1.27718	0.93007	0.00471271	0.0932363	6.58476	6.48995	5.8635	5.78539	5.67518	170679	ENSG00000204540///ENSG00000231094///ENSG00000235487///ENSG00000233439///ENSG00000233734///ENSG00000206458	psoriasis susceptibility 1 candidate 1	protein-coding						C6orf16/SEEK1/PSORS1C1
IL7R	1465.6	-0.316367	0.71116	0.00471473	0.0932363	12.1131	10.3932	8.12155	9.1398	9.98319	3575	ENSG00000168685	interleukin 7 receptor	protein-coding	5	35856977	35879705	22729	+	CD127/CDW127/IL-7R-alpha/IL7RA/ILRA/IMD104/lnc-IL7R/IL7R
WDR38	19.9482	0.105088	0.276928	0.00471232	0.0932363	5.45949	5.22429	6.59231	5.71412	6.53171	401551	ENSG00000136918	WD repeat domain 38	protein-coding	9	127615696	127620170	4475	+	WDR38
WSCD1	2731.16	0.161845	0.326335	0.00475572	0.0939353	10.13	8.86988	12.9321	10.3346	11.673	23302	ENSG00000179314	WSC domain containing 1	protein-coding	17	5972426	6027747	55322	+	WSCD1
KNTC1	1141.65	0.871486	0.621945	0.00476452	0.0939976	9.53532	9.19117	11.1037	10.1643	10.385	9735	ENSG00000184445	kinetochore associated 1	protein-coding	12	123011809	123110947	99139	+	ROD/KNTC1
TGM1	169.791	-1.07052	0.730079	0.00477758	0.0941437	8.48226	8.3671	6.84179	6.9715	7.66812	7051	ENSG00000092295///ENSG00000285348	transglutaminase 1	protein-coding	14	24718320	24732416	14097	-	ARCI1/ICR2/KTG/LI/LI1/TGASE/TGK/TGM1
MAP3K12	1936.59	0.794975	0.513458	0.0047999	0.0944718	10.478	9.8585	11.6025	10.9938	11.2792	7786	ENSG00000139625	mitogen-activated protein kinase kinase kinase 12	protein-coding	12	53874276	53893444	19169	-	DLK/HP09298/MEKK12/MUK/ZPK/ZPKP1/MAP3K12
PHF19	1112.68	0.898167	0.668309	0.00481071	0.0945727	9.68592	8.75982	10.8855	10.2787	10.5271	26147	ENSG00000119403	PHD finger protein 19	protein-coding	9	123617931	123639606	21676	-	MTF2L1/PCL3/TDRD19B/PHF19
SLC7A3	76.7921	0.0695687	0.257989	0.00484575	0.0951493	5.62223	5.67345	6.29108	8.59831	5.83421	84889	ENSG00000165349	solute carrier family 7 member 3	protein-coding	X	70145430	70150975	5546	-	ATRC3/CAT-3/CAT3/SLC7A3
KITLG	3629.94	0.790936	0.519551	0.0048624	0.0953637	10.8758	11.2389	11.6761	12.4704	12.348	4254	ENSG00000049130	KIT ligand	protein-coding	12	88886570	88974250	87681	-	DCUA/DFNA69/FPH2/FPHH/KL-1/Kitl/MGF/SCF/SF/SHEP7/SLF/WS2F/KITLG
EFHC2	180.988	0.089533	0.267567	0.00490112	0.0960101	6.66433	5.42555	8.82132	6.83323	8.84118	80258	ENSG00000183690	EF-hand domain containing 2	protein-coding	X	44007128	44202923	195796	-	MRX74/dJ1158H2.1/EFHC2
PDE1C	7426.9	-1.16248	0.836783	0.00491339	0.0960771	13.9734	13.281	11.5997	10.9612	12.6228	5137	ENSG00000154678	phosphodiesterase 1C	protein-coding	7	31792632	32338383	545752	-	DFNA74/Hcam3/cam-PDE 1C/hCam-3/PDE1C
PLSCR4	1844.53	0.982869	0.861602	0.00491608	0.0960771	9.82849	9.79503	10.3781	11.8886	11.3486	57088	ENSG00000114698	phospholipid scramblase 4	protein-coding	3	145910124	145968966	58843	-	TRA1/PLSCR4
PTPRZ1	30940.5	0.0900544	0.267882	0.00494542	0.0965371	12.7851	11.1799	16.3899	11.438	15.7984	5803	ENSG00000106278	protein tyrosine phosphatase receptor type Z1	protein-coding	7	121513159	121702090	188932	+	HPTPZ/HPTPzeta/PTP-ZETA/PTP18/PTPRZ/PTPZ/R-PTP-zeta-2/RPTPB/RPTPbeta/phosphacan/PTPRZ1
CGAS	21.8741	0.0839962	0.264674	0.0049579	0.0966674	5.31044	5.3384	5.65477	7.05599	6.05363	115004	ENSG00000164430	cyclic GMP-AMP synthase	protein-coding	6	74134856	74162043	27188	-	C6orf150/MB21D1/h-cGAS/CGAS
NFASC	13134.5	-1.26022	0.95878	0.00497345	0.0968571	14.8328	14.1771	11.572	11.9911	13.446	23114	ENSG00000163531	neurofascin	protein-coding	1	204797782	204991950	194169	+	NEDCPMD/NF/NRCAML/NFASC
CCDC68	116.231	-1.20029	0.885228	0.00501686	0.0975884	7.81653	8.24104	7.17405	6.6914	6.29795	80323	ENSG00000166510	coiled-coil domain containing 68	protein-coding	18	52568740	52626739	58000	-	SE57-1/CCDC68
ZMYND10	264.056	0.162224	0.326225	0.00502538	0.0976402	7.348	6.44768	9.1357	7.43531	9.27042	51364	ENSG00000004838	zinc finger MYND-type containing 10	protein-coding	3	50378537	50383156	4620	-	BLU/CILD22/DNAAF7/FLU/ZMYND10
POLD3	920.798	0.728736	0.453891	0.00503664	0.0977449	9.48471	9.04265	10.5269	10.1643	10.0227	10714	ENSG00000077514	DNA polymerase delta 3, accessory subunit	protein-coding	11	74303575	74354105	50531	+	P66/P68/PPP1R128/POLD3
APPL2	2771.98	0.785645	0.527522	0.00513001	0.0994409	10.8826	10.4683	11.7524	12.2039	11.3955	55198	ENSG00000136044	adaptor protein, phosphotyrosine interacting with PH domain and leucine zipper 2	protein-coding	12	105567075	105630008	62934	-	DIP13B/APPL2
ABHD14A	282.802	0.727233	0.455192	0.0051507	0.0997259	7.95658	7.72191	8.67326	8.45792	8.93021	25864	ENSG00000248487	abhydrolase domain containing 14A	protein-coding	3	52009042	52015216	6175	+	DORZ1/ABHD14A
ETV1	1786.76	0.237903	0.44323	0.00516451	0.0998771	9.74664	8.96879	12.0724	9.97763	11.3234	2115	ENSG00000006468	ETS variant transcription factor 1	protein-coding	7	13930856	14031050	100195	-	ER81/ETV1
FGFR3	3314.26	0.164221	0.328716	0.0051803	0.100066	9.96247	9.91417	12.9194	9.98909	12.5865	2261	ENSG00000068078	fibroblast growth factor receptor 3	protein-coding	4	1795039	1810599	15561	+	ACH/CD333/CEK2/HSFGFR3EX/JTK4/FGFR3
RMI2	220.348	1.01561	1.91291	0.00522972	0.100787	7.36592	6.71557	9.06793	8.54033	7.69693	116028	ENSG00000175643	RecQ mediated genome instability 2	protein-coding	16	11343506	11445617	102112	+	BLAP18/C16orf75/RMI2
ELAVL4	122.412	0.0579502	0.253556	0.00522451	0.100787	6.01491	5.22429	8.88068	5.63475	7.85823	1996	ENSG00000162374	ELAV like RNA binding protein 4	protein-coding	1	50513686	50667540	153855	+	HUD/PNEM/ELAVL4
KLHL15	667.506	0.728532	0.471503	0.00525047	0.10107	8.91599	8.78627	9.39502	9.93747	10.0503	80311	ENSG00000174010	kelch like family member 15	protein-coding	X	24001833	24045303	43471	-	HEL-S-305/XLID103/KLHL15
WASHC1	248.573	0.703158	0.431965	0.00527114	0.101351	7.85445	7.58825	8.62679	8.3185	8.62988	100287171	ENSG00000181404	WASH complex subunit 1	protein-coding	9	14511	29739	15229	-	FAM39E/WASH/WASH1/WASHC1
SNX31	18.6534	0.0812409	0.263281	0.00533925	0.102542	5.20445	5.3384	6.70064	5.4927	6.40141	169166	ENSG00000174226	sorting nexin 31	protein-coding	8	101585112	101661893	76782	-	SNX31
CHRDL2	79.4513	0.0562439	0.252972	0.00534696	0.102572	5.66791	5.42555	5.58133	8.70144	6.15866	25884	ENSG00000054938	chordin like 2	protein-coding	11	74407474	74442186	34713	-	BNF1/CHL2/CHRDL2
MYLK2	35.6543	-0.159245	0.323854	0.0053598	0.1027	6.36794	7.44988	5.65477	5.37078	5.99635	85366	ENSG00000101306	myosin light chain kinase 2	protein-coding	20	30407178	30422500	15323	+	KMLC/MLCK/MLCK2/skMLCK/MYLK2
ZNF572	70.7449	0.958997	0.83409	0.00538416	0.103048	6.4071	6.3344	6.9213	7.20096	7.53846	137209	ENSG00000180938	zinc finger protein 572	protein-coding	8	125985539	125991630	6092	+	ZNF572
OSMR	6961.72	0.701501	0.437139	0.00539056	0.103052	12.4057	11.7157	13.1856	13.1437	12.9586	9180	ENSG00000145623	oncostatin M receptor	protein-coding	5	38845960	38935743	89784	+	IL-31R-beta/IL-31RB/OSMRB/OSMRbeta/PLCA1/OSMR
HNRNPA1	21690.8	0.677307	0.39859	0.00539857	0.103087	14.0298	13.4636	14.8733	14.7099	14.5464	3178	ENSG00000135486	heterogeneous nuclear ribonucleoprotein A1	protein-coding	12	54674488	54680872	6385	+	ALS19/ALS20/HNRPA1/HNRPA1L3/IBMPFD3/UP 1/hnRNP A1/hnRNP-A1/HNRNPA1
FANCA	470.632	0.936494	0.87769	0.00550188	0.10458	8.26251	7.93548	10.0618	9.0403	8.97418	2175	ENSG00000187741	FA complementation group A	protein-coding	16	89803959	89883065	79107	-	FA/FA-H/FA1/FAA/FACA/FAH/FANCH/FANCA
PASK	298.464	0.98623	1.1607	0.00549536	0.10458	7.65359	7.31734	9.55043	8.298	8.48298	23178	ENSG00000115687	PAS domain containing serine/threonine kinase	protein-coding	2	242045514	242089394	43881	-	PASKIN/STK37/PASK
USP28	1220.49	0.696713	0.433475	0.00549391	0.10458	9.87908	9.46053	10.8374	10.6829	10.3298	57646	ENSG00000048028	ubiquitin specific peptidase 28	protein-coding	11	113668597	113746256	77660	-	USP28
RECQL4	518.259	0.864846	0.683923	0.00549951	0.10458	8.50993	8.16775	10.0339	9.32222	9.10117	9401	ENSG00000160957	RecQ like helicase 4	protein-coding	8	145736667	145743210	6544	-	RECQ4/RECQL4
SLITRK1	75.5372	0.031997	0.246617	0.00552834	0.104963	5.31044	5.22429	4.94739	8.71074	5.93516	114798	ENSG00000178235	SLIT and NTRK like family member 1	protein-coding	13	84451343	84456528	5186	-	LRRC12/TTM/SLITRK1
GNG3	294.456	0.114785	0.283343	0.00557435	0.105716	7.32983	5.92831	9.8305	7.7061	8.6804	2785	ENSG00000162188	G protein subunit gamma 3	protein-coding	11	62475066	62476678	1613	+	HG3D/GNG3
ESYT3	91.6298	-0.198625	0.375014	0.00559357	0.10596	6.8363	8.52845	5.80957	6.43251	6.51399	83850	ENSG00000158220	extended synaptotagmin 3	protein-coding	3	138153415	138197256	43842	+	CHR3SYT/E-Syt3/FAM62C/ESYT3
STOX1	732.01	0.130932	0.295862	0.00566627	0.106818	7.75765	7.92175	10.244	7.77374	11.0114	219736	ENSG00000165730	storkhead box 1	protein-coding	10	70587294	70655209	67916	+	C10orf24/STOX1
PPIL6	315.729	0.230567	0.427072	0.00567097	0.106818	7.72383	6.89087	9.40474	7.92699	9.26807	285755	ENSG00000185250	peptidylprolyl isomerase like 6	protein-coding	6	109711418	109762374	50957	-	PPIase/RSPH12/bA425D10.6/dJ919F19.1/PPIL6
APBB2	6292.84	-0.670143	0.381281	0.00565112	0.106818	13.205	13.0255	12.1008	11.8971	12.4981	323	ENSG00000163697	amyloid beta precursor protein binding family B member 2	protein-coding	4	40812044	41216635	404592	-	FE65L/FE65L1/APBB2
AQP4	4594.91	0.0776985	0.261664	0.00566096	0.106818	10.1045	7.01806	13.9231	9.52489	12.495	361	ENSG00000171885	aquaporin 4	protein-coding	18	24432008	24445716	13709	-	MIWC/WCH4/hAQP4/AQP4
DBF4B	294.896	0.755305	0.514088	0.00566764	0.106818	7.97956	7.69781	9.07201	8.65403	8.51916	80174	ENSG00000161692	DBF4 zinc finger B	protein-coding	17	42785976	42829636	43661	+	ASKL1/CHIFB/DRF1/ZDBF1B/DBF4B
TMEM220-AS1	16.747	0.102907	0.275353	0.00568497	0.10684	5.31044	5.3384	6.29108	6.57669	5.62906	101101775	ENSG00000263400	TMEM220 antisense RNA 1	ncRNA	17	10633094	10718481	85388	+	TMEM220-AS1
VAT1L	962.724	0.953896	1.10047	0.00567977	0.10684	9.36062	8.17928	10.7134	9.80402	10.6393	57687	ENSG00000171724	vesicle amine transport 1 like	protein-coding	16	77822483	78014001	191519	+	VAT1L
PCED1B-AS1	6.18401	-0.0739531	0.259878	0.00570836	0.106903	5.82542	6.03106	4.94739	5.19242	4.94739	100233209	ENSG00000247774	PCED1B antisense RNA 1	ncRNA	12	47602203	47610226	8024	-	PCED1B-AS1
CFAP58	69.6888	-1.23509	1.04387	0.00570955	0.106903	7.89135	7.00454	6.05006	6.59165	6.34053	159686	ENSG00000120051	cilia and flagella associated protein 58	protein-coding	10	106113522	106214848	101327	+	C10orf80/CCDC147/SPGF49/bA127L20.4/bA127L20.5/bA554P13.1/CFAP58
CEP162	617.635	0.800165	0.5891	0.00570174	0.106903	8.86196	8.39694	10.1519	9.44944	9.54912	22832	ENSG00000135315	centrosomal protein 162	protein-coding	6	84833960	84937335	103376	-	C6orf84/KIAA1009/QN1/CEP162
AURKA	607.769	0.710741	0.461133	0.00571608	0.106903	8.67603	8.82687	9.54751	10.0266	9.41969	6790	ENSG00000087586	aurora kinase A	protein-coding	20	54944445	54967351	22907	-	AIK/ARK1/AURA/BTAK/PPP1R47/STK15/STK6/STK7/AURKA
LINC00847	339.193	0.715144	0.46301	0.00572042	0.106903	8.26251	7.79932	8.87135	8.80052	9.09588	729678	ENSG00000245060	long intergenic non-protein coding RNA 847	ncRNA	5	180257957	180262726	4770	+	LINC00847
LONRF1	1471.12	0.837181	0.657251	0.0057292	0.106947	10.0666	9.23836	11.2936	10.5705	10.9314	91694	ENSG00000154359///ENSG00000285360	LON peptidase N-terminal domain and ring finger 1	protein-coding	8	12579406	12612992	33587	-	RNF191/LONRF1
AVIL	280.458	0.742111	0.508342	0.0058861	0.109753	7.91542	7.67329	9.00322	8.59161	8.45418	10677	ENSG00000135407	advillin	protein-coding	12	58191160	58209852	18693	-	ADVIL/DOC6/NPHS21/p92/AVIL
LOC105374378	10.4818	-0.15479	0.318268	0.00593091	0.110465	6.19512	6.09362	5.1731	5.4357	5.396	105374378	NA	uncharacterized LOC105374378	ncRNA						LOC105374378
NEK5	60.8702	0.977437	1.2218	0.00596536	0.110982	6.36794	5.99811	6.76781	7.30646	7.2448	341676	ENSG00000197168	NIMA related kinase 5	protein-coding	13	52638900	52703214	64315	-	NEK5
XYLT1	2413.88	0.912076	0.953834	0.00598206	0.111169	10.5861	9.64058	11.452	12.2739	11.1585	64131	ENSG00000103489///ENSG00000285395	xylosyltransferase 1	protein-coding	16	17196181	17564738	368558	-	DBQD2/PXYLT1/XT-I/XT1/XTI/XYLTI/xylT-I/XYLT1
RSPH4A	339.775	0.918946	1.55698	0.00598889	0.111172	7.90944	7.21725	9.06997	8.24327	9.57214	345895	ENSG00000111834	radial spoke head component 4A	protein-coding	6	116937642	116954148	16507	+	CILD11/RSHL3/RSPH6B/dJ412I7.1/RSPH4A
MMP17	365.508	0.287282	0.564137	0.00601381	0.111389	8.10487	6.87591	8.99251	9.58991	8.80265	4326	ENSG00000198598	matrix metallopeptidase 17	protein-coding	12	132312941	132336316	23376	+	MMP-17/MT4-MMP/MT4MMP/MTMMP4/MMP17
LGR5	157.128	-0.129408	0.295109	0.00601398	0.111389	6.55136	9.45115	5.8635	6.24673	6.88002	8549	ENSG00000139292	leucine rich repeat containing G protein-coupled receptor 5	protein-coding	12	71833550	71980088	146539	+	FEX/GPR49/GPR67/GRP49/HG38/LGR5
SLC26A11	766.068	0.907451	1.42237	0.00608112	0.112482	9.12906	7.61432	10.1842	10.0847	10.1351	284129	ENSG00000181045	solute carrier family 26 member 11	protein-coding	17	78194200	78227308	33109	+	SLC26A11
PNMA3	29.2485	0.138706	0.302324	0.00608649	0.112482	5.45949	5.72244	6.80006	6.80863	5.96629	29944	ENSG00000183837	PNMA family member 3	protein-coding	X	152224766	152228827	4062	+	MA3/MA5/PNMA3
PTTG1	1075.46	0.890169	0.893537	0.00609691	0.112549	9.40946	8.8305	11.1687	10.003	10.2489	9232	ENSG00000164611	PTTG1 regulator of sister chromatid separation, securin	protein-coding	5	159848865	159855746	6882	+	EAP1/ECRAR/HPTTG/PTTG/TUTR1/PTTG1
IGSF9	105.589	0.170586	0.335286	0.00610637	0.112599	6.32731	6.3344	8.31069	6.60642	7.77992	57549	ENSG00000085552	immunoglobulin superfamily member 9	protein-coding	1	159896829	159915386	18558	-	FP18798/IGSF9A/Nrt1/IGSF9
FES	46.5188	0.0553428	0.252654	0.00611524	0.112638	5.45949	5.3384	5.61913	8.06995	5.71834	2242	ENSG00000182511	FES proto-oncogene, tyrosine kinase	protein-coding	15	91427665	91439006	11342	+	FPS/FES
EFS	1323.53	0.818245	0.670117	0.0061397	0.112943	9.57122	9.5773	11.2677	10.8188	10.1364	10278	ENSG00000100842	embryonal Fyn-associated substrate	protein-coding	14	23825609	23834842	9234	-	CAS3/CASS3/EFS1/EFS2/HEFS/SIN/EFS
LUZP2	20.0109	0.12604	0.291671	0.00614538	0.112943	5.45949	5.42555	5.83699	6.73174	6.25359	338645	ENSG00000187398	leucine zipper protein 2	protein-coding	11	24518516	25104186	585671	+	KFSP2566/PRO6246/LUZP2
DUOXA1	68.5414	-0.0984193	0.272826	0.00615251	0.11295	5.75092	8.4921	5.39744	5.75063	6.05363	90527	ENSG00000140254	dual oxidase maturation factor 1	protein-coding	15	45409564	45422075	12512	-	NIP/NUMBIP/mol/DUOXA1
WT1	13.8836	0.0833623	0.264371	0.00615985	0.11296	5.31044	4.94739	5.78113	6.56153	5.90286	7490	ENSG00000184937	WT1 transcription factor	protein-coding	11	32409322	32457081	47760	-	AWT1/GUD/NPHS4/WAGR/WIT-2/WT-1/WT33/WT1
KRT7	2382.3	-0.198046	0.373573	0.0062091	0.113738	12.0676	12.3959	8.01438	8.79179	10.8373	3855	ENSG00000135480	keratin 7	protein-coding	12	52626954	52642709	15756	+	CK7/K2C7/K7/SCL/KRT7
MICALL1	6332.75	-0.946367	0.721516	0.00623946	0.114168	13.0911	13.5686	11.5496	11.174	12.4988	85377	ENSG00000100139	MICAL like 1	protein-coding	22	38302155	38338465	36311	+	MICAL-L1/MIRAB13/MICALL1
FAM24B	24.0256	1.05945	1.34445	0.00627123	0.114373	5.75092	5.67345	6.50057	6.39781	6.29795	196792	ENSG00000213185	family with sequence similarity 24 member B	protein-coding	10	124608610	124639157	30548	-	FAM24B
GJB2	7426.63	-0.156317	0.320435	0.0062635	0.114373	13.9548	13.9006	11.3254	7.77973	11.7644	2706	ENSG00000165474	gap junction protein beta 2	protein-coding	13	20761604	20767114	5511	-	BAPS/CX26/DFNA3/DFNA3A/DFNB1/DFNB1A/HID/KID/NSRD1/PPK/GJB2
GPR17	497.172	0.0672247	0.25696	0.006265	0.114373	6.8496	6.62674	9.0618	5.96687	10.9277	2840	ENSG00000144230	G protein-coupled receptor 17	protein-coding	2	128403439	128410213	6775	+	GPR17
CLVS1	12.1881	0.0944644	0.270375	0.00631657	0.115073	5.31044	4.94739	6.27445	5.71412	6.13346	157807	ENSG00000177182	clavesin 1	protein-coding	8	62200525	62414204	213680	+	C6orf212L/CRALBPL/RLBP1L1/CLVS1
A2ML1	32.9772	0.109459	0.279443	0.00632625	0.115124	5.5192	5.62058	7.17405	5.78539	6.72583	144568	ENSG00000166535	alpha-2-macroglobulin like 1	protein-coding	12	8975150	9039597	64448	+	CPAMD9/OMS/p170/A2ML1
SGO2	731.403	0.745481	0.540429	0.00636181	0.115645	9.08525	8.73287	10.3083	9.55263	9.92332	151246	ENSG00000163535	shugoshin 2	protein-coding	2	201390865	201448818	57954	+	SGOL2/TRIPIN/SGO2
A2M	95735.3	0.100961	0.274058	0.00638057	0.115859	14.9041	12.2737	16.9581	14.5737	18.154	2	ENSG00000175899	alpha-2-macroglobulin	protein-coding	12	9220304	9268558	48255	-	A2MD/CPAMD5/FWP007/S863-7/A2M
NA	25.8018	0.172468	0.337205	0.00640469	0.116171	5.62223	5.62058	6.27445	6.88102	6.15866	102724436	NA	NA
RBM24	508.481	-0.824804	0.567473	0.0064416	0.11664	9.99758	9.36878	8.17605	8.8518	8.66615	221662	ENSG00000112183	RNA binding motif protein 24	protein-coding	6	17281809	17294099	12291	+	RNPC6/dJ259A10.1/RBM24
STAC2	111.95	0.0844516	0.264731	0.00644457	0.11664	6.19512	5.67345	6.41561	6.75791	8.95676	342667	ENSG00000141750	SH3 and cysteine rich domain 2	protein-coding	17	37366789	37382040	15252	-	24b2/24b2/STAC2/STAC2
KCNN4	508.939	-0.352243	0.887748	0.00645378	0.11668	10.2778	9.59658	7.33778	7.46569	8.91826	3783	ENSG00000104783	potassium calcium-activated channel subfamily N member 4	protein-coding	19	44270685	44285409	14725	-	DHS2/IK/IK1/IKCA1/KCA4/KCa3.1/SK4/hIKCa1/hKCa4/hSK4/KCNN4
CCNF	495.528	0.813311	0.70156	0.00649716	0.117336	8.59724	7.96252	9.7891	9.53188	9.00559	899	ENSG00000162063	cyclin F	protein-coding	16	2479395	2508859	29465	+	FBX1/FBXO1/FTDALS5/CCNF
SOAT1	2863.37	0.529058	0.286909	0.00653957	0.117974	11.1958	10.9049	11.6711	11.8208	11.7657	6646	ENSG00000057252	sterol O-acyltransferase 1	protein-coding	1	179262849	179327814	64966	+	ACACT/ACAT/ACAT-1/ACAT1/SOAT/STAT/SOAT1
SLC40A1	1147.28	0.843101	0.822716	0.00654723	0.117985	9.61712	8.87693	10.3558	11.1594	10.2128	30061	ENSG00000138449	solute carrier family 40 member 1	protein-coding	2	190425316	190448484	23169	-	FPN1/HFE4/IREG1/MST079/MSTP079/MTP1/SLC11A3/SLC40A1
NA	16.6	-0.194683	0.366958	0.00657069	0.118204	6.28508	6.48995	5.33754	5.4927	5.71834	100130100	NA	NA
ACSL1	5327.91	-0.978985	0.786194	0.00657358	0.118204	13.1562	13.0959	10.6414	11.373	12.2328	2180	ENSG00000151726	acyl-CoA synthetase long chain family member 1	protein-coding	4	185676749	185747215	70467	-	ACS1/FACL1/FACL2/LACS/LACS1/LACS2/ACSL1
CSF1	4008.85	0.69742	0.47503	0.00658769	0.118221	11.5625	10.9728	12.4308	12.4846	11.9888	1435	ENSG00000184371	colony stimulating factor 1	protein-coding	1	110453233	110473616	20384	+	CSF-1/MCSF/CSF1
SREBF1	3494.6	0.703112	0.487609	0.00658875	0.118221	10.9608	11.21	11.7295	12.5029	12.0423	6720	ENSG00000072310	sterol regulatory element binding transcription factor 1	protein-coding	17	17714663	17740325	25663	-	HMD/IFAP2/SREBP1/bHLHd1/SREBF1
NFAM1	42.1499	0.0938468	0.269759	0.00660227	0.118273	5.82542	5.22429	7.28055	6.04495	7.06383	150372	ENSG00000235568	NFAT activating protein with ITAM motif 1	protein-coding	22	42776414	42828401	51988	-	CNAIP/NFAM1
ACTA1	206.162	-0.175226	0.341944	0.00660934	0.118273	9.33885	8.29494	6.50057	7.58085	5.90286	58	ENSG00000143632	actin alpha 1, skeletal muscle	protein-coding	1	229566993	229569843	2851	-	ACTA/ASMA/CFTD/CFTD1/CFTDM/MPFD/NEM1/NEM2/NEM3/SHPM/ACTA1
CALN1	19.2182	0.0844952	0.264777	0.00661294	0.118273	5.39146	5.22429	5.58133	6.80863	6.25359	83698	ENSG00000183166	calneuron 1	protein-coding	7	71244476	71912136	667661	-	CABP8/CALN1
ACOT7	2495.19	-0.698788	0.433603	0.00664674	0.118369	11.742	11.9171	10.4833	10.7367	11.1997	11332	ENSG00000097021	acyl-CoA thioesterase 7	protein-coding	1	6324332	6453826	129495	-	ACH1/ACT/BACH/CTE-II/LACH/LACH1/hBACH/ACOT7
PCSK2	32.0381	0.0361189	0.247462	0.0066413	0.118369	4.94739	5.22429	5.1731	5.71412	7.68979	5126	ENSG00000125851	proprotein convertase subtilisin/kexin type 2	protein-coding	20	17206752	17465222	258471	+	NEC 2/NEC-2/NEC2/PC2/SPC2/PCSK2
ARHGAP9	71.091	-0.166351	0.331165	0.00663613	0.118369	8.09965	7.04469	5.45006	6.38005	6.20723	64333	ENSG00000123329	Rho GTPase activating protein 9	protein-coding	12	57866038	57882597	16560	-	10C/RGL1/ARHGAP9
NEK11	547.266	0.22216	0.409547	0.00663356	0.118369	8.28562	7.58825	8.79686	9.2134	10.5407	79858	ENSG00000114670	NIMA related kinase 11	protein-coding	3	130745694	131069309	323616	+	NEK11
LYPD6	537.63	0.832931	0.828721	0.00670062	0.119074	8.2718	8.41649	10.0076	8.82639	9.73567	130574	ENSG00000187123	LY6/PLAUR domain containing 6	protein-coding	2	150186499	150330659	144161	+	LYPD6
NDP	506.557	0.144542	0.307571	0.00670015	0.119074	8.04633	6.89087	10.072	7.9377	10.1286	4693	ENSG00000124479	norrin cystine knot growth factor NDP	protein-coding	X	43808024	43832921	24898	-	EVR2/FEVR/ND/NDP
HGD	41.7291	0.164574	0.327931	0.00674093	0.119607	5.86015	5.76826	7.21308	6.96053	6.13346	3081	ENSG00000113924	homogentisate 1,2-dioxygenase	protein-coding	3	120347015	120401418	54404	-	AKU/HGO/HGD
NCAM2	925.996	0.153254	0.31608	0.00674502	0.119607	9.03464	6.78223	10.8254	10.4733	10.0434	4685	ENSG00000154654	neural cell adhesion molecule 2	protein-coding	21	22370633	22912517	541885	+	NCAM21/NCAM2
SHD	51.1512	0.0711327	0.258535	0.00675472	0.119652	5.71065	5.3384	8.03985	5.85049	6.25359	56961	ENSG00000105251	Src homology 2 domain containing transforming protein D	protein-coding	19	4278598	4290720	12123	+	SHD
MYO10	5342.21	0.823009	1.51525	0.00679773	0.120286	11.2109	11.2328	13.5802	11.8466	12.6237	4651	ENSG00000145555	myosin X	protein-coding	5	16662016	16936385	274370	-	MyoX/MYO10
PNRC1	2563.68	0.745304	0.56842	0.00681284	0.120425	10.7341	10.409	12.1628	11.2957	11.5327	10957	ENSG00000146278	proline rich nuclear receptor coactivator 1	protein-coding	6	89790429	89794879	4451	+	B4-2/PNAS-145/PROL2/PRR2/PNRC1
ZNF22	1241.69	0.700905	0.498247	0.00684273	0.120767	9.80172	9.50657	11.0537	10.3759	10.4903	7570	ENSG00000165512	zinc finger protein 22	protein-coding	10	45496273	45500777	4505	+	HKR-T1/KOX15/ZNF422/Zfp422/ZNF22
TTYH2	706.364	0.212233	0.392459	0.00684669	0.120767	8.50993	7.94907	9.39014	9.12831	10.9571	94015	ENSG00000141540	tweety family member 2	protein-coding	17	72209696	72258157	48462	+	C17orf29/TTYH2
LCNL1	219.018	-0.205228	0.383715	0.00686262	0.12092	8.45404	9.31284	6.56683	6.18394	7.76643	401562	ENSG00000214402	lipocalin like 1	protein-coding	9	139877445	139880210	2766	+	LCNL1
PACRG	183.976	0.121093	0.287677	0.00690239	0.12117	6.93898	5.92831	8.33137	7.03538	9.11955	135138	ENSG00000112530	parkin coregulated	protein-coding	6	163148164	163736524	588361	+	GLUP/HAK005771/PACRG2.1/PARK2CRG/PACRG
CRYM	36.736	0.119547	0.286447	0.00690986	0.12117	5.5192	5.76826	6.25755	7.41207	6.25359	1428	ENSG00000103316	crystallin mu	protein-coding	16	21250195	21314404	64210	-	DFNA40/THBP/CRYM
WNK1	18499.2	-0.673982	0.421694	0.00690207	0.12117	14.884	14.4637	13.4668	13.5369	14.0332	65125	ENSG00000060237	WNK lysine deficient protein kinase 1	protein-coding	12	862089	1020618	158530	+	HSAN2/HSN2/KDP/PPP1R167/PRKWNK1/PSK/p65/WNK1
TLL2	827.983	-0.212669	0.395868	0.00690119	0.12117	9.85783	11.2592	7.37235	7.76168	9.39623	7093	ENSG00000095587	tolloid like 2	protein-coding	10	98124363	98273683	149321	-	TLL2
CCDC74A	163.522	0.800267	1.81184	0.00691318	0.12117	6.88868	7.01806	8.4806	8.37044	7.34997	90557	ENSG00000163040	coiled-coil domain containing 74A	protein-coding	2	132285407	132291239	5833	+	CCDC74A
LINC01239	71.8725	-0.209616	0.390477	0.00692779	0.121298	7.99655	7.14606	5.72078	6.64967	6.02544	441389	ENSG00000234840	long intergenic non-protein coding RNA 1239	ncRNA	9	22646199	22824212	178014	+	LINC01239
TMEM130	722.7	0.202323	0.376877	0.00694025	0.121389	8.1908	8.32114	8.87369	9.58824	11.0093	222865	ENSG00000166448	transmembrane protein 130	protein-coding	7	98444111	98467673	23563	-	TMEM130
SCRT1	15.0406	0.105372	0.276736	0.0070007	0.122318	5.39146	5.22429	6.27445	5.67561	6.42098	83482	ENSG00000261678///ENSG00000284923	scratch family transcriptional repressor 1	protein-coding	8	145554454	145559943	5490	-	SCRT/ZNF898/SCRT1
ALDH7A1	3741.01	0.578744	0.343682	0.00702751	0.122401	11.4146	11.3087	12.4099	11.9442	12.0912	501	ENSG00000164904	aldehyde dehydrogenase 7 family member A1	protein-coding	5	125877533	125931082	53550	-	ATQ1/EPD/PDE/ALDH7A1
STIL	520.541	0.613417	0.382591	0.00701729	0.122401	8.81533	8.48749	9.62434	9.36198	9.3347	6491	ENSG00000123473	STIL centriolar assembly protein	protein-coding	1	47694868	47779819	84952	-	MCPH7/SIL/STIL
TOX2	92.1997	0.230971	0.424531	0.00702302	0.122401	6.42618	6.3344	6.93089	8.15927	7.27432	84969	ENSG00000124191	TOX high mobility group box family member 2	protein-coding	20	42543492	42698254	154763	+	C20orf100/GCX-1/GCX1/dJ1108D11.2/dJ495O3.1/TOX2
RSPH1	155.049	0.134575	0.298471	0.00705659	0.122779	6.61723	6.35802	8.05657	6.67765	8.96259	89765	ENSG00000160188	radial spoke head component 1	protein-coding	21	43892597	43916401	23805	-	CT79/RSP44/RSPH10A/TSA2/TSGA2/RSPH1
RHBDL3	211.835	0.162674	0.325736	0.00707455	0.122963	6.97543	6.73258	9.36215	7.23707	8.2246	162494	ENSG00000141314	rhomboid like 3	protein-coding	17	30593195	30651680	58486	+	RHBDL4/VRHO/RHBDL3
ENKUR	309.419	0.112601	0.281493	0.00708854	0.122984	7.29275	6.35802	9.51798	6.94948	9.51586	219670	ENSG00000151023	enkurin, TRPC channel interacting protein	protein-coding	10	25270908	25351208	80301	-	C10orf63/CFAP106/ENKUR
GLUL	8607.92	0.810097	0.835845	0.00709057	0.122984	12.4501	11.6222	13.9575	12.8545	13.4621	2752	ENSG00000135821	glutamate-ammonia ligase	protein-coding	1	182350839	182361341	10503	-	GLNS/GS/PIG43/PIG59/GLUL
CNTN1	613.191	-0.138156	0.302356	0.00713709	0.123662	11.3202	7.34911	7.15811	8.0504	7.81963	1272	ENSG00000018236	contactin 1	protein-coding	12	41086244	41466213	379970	+	F3/GP135/MYPCN/CNTN1
TSHZ1	1296.77	0.686099	0.490376	0.00716033	0.123936	9.44859	9.97105	10.716	10.9912	10.4181	10194	ENSG00000179981	teashirt zinc finger homeobox 1	protein-coding	18	72922710	73001905	79196	+	CAA/NY-CO-33/SDCCAG33/TSH1/TSHZ1
MRS2	1947.49	-0.60939	0.356856	0.00718316	0.124202	11.2263	11.5815	10.5336	10.3797	10.7882	57380	ENSG00000124532	magnesium transporter MRS2	protein-coding	6	24403153	24425816	22664	+	HPT/MRS2L/MRS2
IER2	1727.36	0.66685	0.460104	0.00720631	0.124473	10.2455	10.0555	11.1438	11.4165	10.704	9592	ENSG00000160888	immediate early response 2	protein-coding	19	13261282	13265718	4437	+	ETR101/IER2
SPIN1	6213.05	0.4476	0.233066	0.00723668	0.124868	12.2662	12.2036	12.8423	12.7398	12.8815	10927	ENSG00000106723	spindlin 1	protein-coding	9	91002840	91093622	90783	+	SPIN/TDRD24/SPIN1
CRYGS	173.935	-1.06831	1.10756	0.00728034	0.125492	8.07856	8.8628	6.72345	6.75791	7.64611	1427	ENSG00000213139	crystallin gamma S	protein-coding	3	186256232	186264491	8260	-	CRYG8/CTRCT20/CRYGS
SLC25A53	233.909	0.155427	0.317876	0.00731056	0.125882	7.21534	6.55056	9.0349	7.17322	9.07719	401612	ENSG00000269743	solute carrier family 25 member 53	protein-coding	X	103343898	103401708	57811	-	MCART6/SLC25A53
MAPK15	97.6407	0.148111	0.310644	0.00736934	0.126626	6.46337	5.96391	8.38507	6.77079	7.31268	225689	ENSG00000181085///ENSG00000274205	mitogen-activated protein kinase 15	protein-coding	8	144798507	144804633	6127	+	ERK7/ERK8/MAPK15
NSMF	3669.13	0.768898	0.672827	0.00739938	0.126626	11.329	10.5854	12.4924	11.6871	12.421	26012	ENSG00000165802	NMDA receptor synaptonuclear signaling and neuronal migration factor	protein-coding	9	140342023	140353786	11764	-	HH9/NELF/NSMF
GAS2L3	588.192	0.778257	0.749389	0.00739907	0.126626	8.50208	8.53739	10.2494	9.21991	9.43652	283431	ENSG00000139354	growth arrest specific 2 like 3	protein-coding	12	100967489	101018685	51197	+	G2L3/GAS2L3
IGF1R	8961.34	-0.71687	0.477688	0.00738941	0.126626	13.9519	13.358	12.1995	12.8463	12.7102	3480	ENSG00000140443	insulin like growth factor 1 receptor	protein-coding	15	99192761	99507759	314999	+	CD221/IGFIR/IGFR/JTK13/IGF1R
ARAP3	528.694	0.717242	0.558838	0.00737911	0.126626	8.7769	8.20205	9.34878	9.81979	9.35255	64411	ENSG00000120318	ArfGAP with RhoGAP domain, ankyrin repeat and PH domain 3	protein-coding	5	141032968	141061800	28833	-	CENTD3/DRAG1/ARAP3
ULBP2	387.524	-0.308943	0.642778	0.00736219	0.126626	9.44656	9.75366	6.65371	8.42055	7.79992	80328	ENSG00000131015	UL16 binding protein 2	protein-coding	6	150263136	150270368	7233	+	ALCAN-alpha/N2DL2/NKG2DL2/RAET1H/RAET1L/ULBP2
CAMKV	39.753	0.128787	0.293548	0.00741491	0.126761	5.95629	5.3384	7.22074	6.56153	6.58331	79012	ENSG00000164076	CaM kinase like vesicle associated	protein-coding	3	49895422	49907369	11948	-	1G5/VACAMKL/CAMKV
ANTXR2	3502.49	0.362331	0.841237	0.00755341	0.128997	11.0977	9.92776	11.4415	12.76	12.269	118429	ENSG00000163297	ANTXR cell adhesion molecule 2	protein-coding	4	80822771	80994477	171707	-	CMG-2/CMG2/HFS/ISH/JHF/ANTXR2
LAMC2	7603.75	-0.0695537	0.258027	0.00761049	0.129838	7.67504	15.1188	7.78696	8.12235	10.9881	3918	ENSG00000058085	laminin subunit gamma 2	protein-coding	1	183155174	183214262	59089	+	B2T/BM600/CSF/EBR2/EBR2A/JEB3A/JEB3B/LAMB2T/LAMNB2/LAMC2
GPD1	119.634	0.0747666	0.260049	0.00762935	0.130027	5.95629	5.96391	8.78944	5.63475	7.87086	2819	ENSG00000167588	glycerol-3-phosphate dehydrogenase 1	protein-coding	12	50497602	50505103	7502	+	GPD-C/GPDH-C/HTGTI/GPD1
PTPRQ	23.0777	0.0423419	0.248908	0.00766817	0.130421	4.94739	5.22429	5.26627	7.29798	5.79753	374462	ENSG00000139304	protein tyrosine phosphatase receptor type Q	protein-coding	12	80838126	81073968	235843	+	DFNA73/DFNB84/DFNB84A/PTPGMC1/R-PTP-Q/PTPRQ
CD38	358.796	0.0883609	0.266651	0.00766191	0.130421	7.04537	6.57007	10.1833	6.39781	9.22268	952	ENSG00000004468	CD38 molecule	protein-coding	4	15779931	15850706	70776	+	ADPRC 1/ADPRC1/cADPR1/CD38
GPR88	28.6682	0.0572821	0.253264	0.00770727	0.130953	5.45949	4.94739	7.35863	5.63475	6.18324	54112	ENSG00000181656	G protein-coupled receptor 88	protein-coding	1	101003728	101007583	3856	+	COCPMR/STRG/GPR88
TNFRSF10A	85.4506	-0.743078	0.525858	0.00773817	0.131344	7.55656	7.48817	6.64168	6.93832	6.76983	8797	ENSG00000104689	TNF receptor superfamily member 10a	protein-coding	8	23048970	23082680	33711	-	APO2/CD261/DR4/TRAILR-1/TRAILR1/TNFRSF10A
C8orf34-AS1	25.588	0.101828	0.274289	0.00776402	0.131648	5.39146	5.56284	5.72078	6.53061	6.94428	286189	ENSG00000248801	C8orf34 antisense RNA 1	ncRNA	8	69215703	69243726	28024	-	C8orf34-AS1
SLC8A3	29.799	-0.271214	0.515961	0.00778098	0.131802	7.08998	6.3344	5.75158	5.75063	5.99635	6547	ENSG00000100678	solute carrier family 8 member A3	protein-coding	14	70510934	70655787	144854	-	NCX3/SLC8A3
LINC03020	23.4737	0.0235024	0.245202	0.00779343	0.131878	4.94739	4.94739	4.94739	6.88102	6.72583	101926892	ENSG00000253967	long intergenic non-protein coding RNA 3020	ncRNA						LINC03020
LHFPL1	49.1385	0.0842986	0.264528	0.007836	0.132269	5.75092	5.49869	6.18701	6.06956	7.93837	340596	ENSG00000182508	LHFPL tetraspan subfamily member 1	protein-coding	X	111873879	111923375	49497	-	LHFPL1
TMEM200B	159.009	0.0553942	0.252614	0.00783062	0.132269	6.09633	5.62058	6.00699	9.62135	6.15866	399474	ENSG00000253304	transmembrane protein 200B	protein-coding	1	29445937	29450421	4485	-	TTMB/TMEM200B
PDE4D	3851.87	-0.956258	0.919911	0.00784034	0.132269	12.6205	12.7495	11.6687	9.89344	11.0872	5144	ENSG00000113448	phosphodiesterase 4D	protein-coding	5	58264866	59783925	1519060	-	ACRDYS2/DPDE3/HSPDE4D/PDE43/PDE4DN2/STRK1/PDE4D
XIRP1	8.9338	-0.127476	0.292596	0.00785058	0.132308	6.01491	6.12341	5.1731	5.4357	5.20709	165904	ENSG00000168334	xin actin binding repeat containing 1	protein-coding	3	39224706	39234085	9380	-	CMYA1/Xin/XIRP1
IQCE	1581.55	0.667118	0.455233	0.00788556	0.132763	10.2052	9.86204	11.1687	10.5907	11.1407	23288	ENSG00000106012	IQ motif containing E	protein-coding	7	2598632	2654368	55737	+	1700028P05Rik/PAPA7/IQCE
POLE2	141.37	0.676563	2.28567	0.00794384	0.133609	7.13311	6.53071	8.36183	7.86095	7.58563	5427	ENSG00000100479	DNA polymerase epsilon 2, accessory subunit	protein-coding	14	50110270	50155098	44829	-	DPE2/POLE2
NKX3-1	304.062	-0.159855	0.323343	0.00798122	0.134024	8.2718	10.0462	5.96175	7.73108	7.30319	4824	ENSG00000167034	NK3 homeobox 1	protein-coding	8	23536206	23540450	4245	-	BAPX2/NKX3/NKX3.1/NKX3A/NKX3-1
CFAP107	10.9658	0.0792078	0.262356	0.0079846	0.134024	5.20445	4.94739	5.75158	5.71412	6.42098	93190	ENSG00000157330	cilia and flagella associated protein 107	protein-coding	1	12806163	12821102	14940	+	C1orf158/CFAP107
ALDH1A3	303.368	0.0631884	0.255327	0.00799534	0.134069	6.88868	5.22429	7.27322	10.1394	8.42478	220	ENSG00000184254	aldehyde dehydrogenase 1 family member A3	protein-coding	15	101420009	101456830	36822	+	ALDH1A6/ALDH6/MCOP8/RALDH3/ALDH1A3
TFDP1	3363.73	0.52693	0.306014	0.00800836	0.134152	11.3542	11.1806	11.8633	12.1794	11.9004	7027	ENSG00000198176	transcription factor Dp-1	protein-coding	13	114239003	114295788	56786	+	DILC/DP1/DRTF1/Dp-1/TFDP1
MIR124-2HG	63.2758	0.0577374	0.253389	0.00803059	0.134389	5.75092	5.22429	8.06486	5.4357	7.20441	100130155	ENSG00000254377	MIR124-2 host gene	ncRNA	8	65285775	65295842	10068	+	LINC00966/MIR124-2HG
SCN3A	350.613	0.107888	0.27816	0.00803925	0.134399	7.48511	6.26025	9.59636	7.16384	9.75087	6328	ENSG00000153253	sodium voltage-gated channel alpha subunit 3	protein-coding	2	165944030	166060577	116548	-	DEE62/EIEE62/FFEVF4/NAC3/Nav1.3/SCN3A
CEP126	601.481	0.574702	0.354916	0.00806912	0.134763	8.97372	8.78252	9.59212	9.44204	9.81014	57562	ENSG00000110318	centrosomal protein 126	protein-coding	11	101785746	101871793	86048	+	KIAA1377/CEP126
PACSIN3	752.473	0.750136	1.04639	0.00814053	0.135684	9.07737	8.28432	10.5497	9.9414	9.50991	29763	ENSG00000165912	protein kinase C and casein kinase substrate in neurons 3	protein-coding	11	47199073	47208010	8938	-	SDPIII/PACSIN3
TBC1D2	2901.5	-0.159506	0.32275	0.00813827	0.135684	10.9522	13.2881	7.83161	10.6073	10.0199	55357	ENSG00000095383	TBC1 domain family member 2	protein-coding	9	100961280	101018003	56724	-	PARIS-1/PARIS1/TBC1D2A/TBC1D2
BPGM	3620.88	-0.871492	0.771196	0.00815973	0.135868	12.6332	12.4348	11.1706	10.1233	11.5985	669	ENSG00000172331	bisphosphoglycerate mutase	protein-coding	7	134331531	134364567	33037	+	DPGM/ECYT8/BPGM
KIAA1614	142.896	0.723942	1.38701	0.00818708	0.136187	7.02248	6.78223	7.63243	8.47989	7.6387	57710	ENSG00000135835	KIAA1614	protein-coding	1	180882313	180919922	37610	+	KIAA1614
FABP5	1586.7	0.258354	0.477526	0.00822091	0.136594	9.75651	9.04577	11.9176	10.1199	10.8632	2171	ENSG00000164687	fatty acid binding protein 5	protein-coding	8	82192718	82197012	4295	+	E-FABP/EFABP/KFABP/PA-FABP/PAFABP/FABP5
SETBP1	3974.09	0.230949	0.420951	0.00822793	0.136594	11.0847	10.0035	13.1452	11.2885	12.4035	26040	ENSG00000152217	SET binding protein 1	protein-coding	18	42260138	42648475	388338	+	MRD29/SEB/SETBP1
RAPH1	12558.4	-0.986665	1.33776	0.0082551	0.136908	14.7305	14.114	11.563	11.9011	13.4683	65059	ENSG00000173166	Ras association (RalGDS/AF-6) and pleckstrin homology domains 1	protein-coding	2	204298539	204400058	101520	-	ALS2CR18/ALS2CR9/LPD/PREL-2/PREL2/RMO1/RalGDS/AF-6/RAPH1
ERP27	22.0258	0.0592257	0.253925	0.00827389	0.137083	5.39146	4.94739	6.91163	6.44947	5.46472	121506	ENSG00000139055	endoplasmic reticulum protein 27	protein-coding	12	15066976	15091463	24488	-	C12orf46/PDIA8/ERP27
COLQ	108.746	0.702569	0.573074	0.00829174	0.137242	6.99917	6.71557	7.77684	7.5388	7.51424	8292	ENSG00000206561	collagen like tail subunit of asymmetric acetylcholinesterase	protein-coding	3	15491640	15563258	71619	-	CMS5/EAD/COLQ
ASTN1	2369.85	0.107368	0.277806	0.00830846	0.137383	9.76469	8.10262	12.3865	9.03046	12.3245	460	ENSG00000152092	astrotactin 1	protein-coding	1	176826441	177134024	307584	-	ASTN/ASTN1
MRAS	5901.95	-0.837848	0.719927	0.00832592	0.137398	12.8602	13.4947	11.0088	11.9284	12.2528	22808	ENSG00000158186	muscle RAS oncogene homolog	protein-coding	3	138066490	138124377	57888	+	M-RAs/NS11/R-RAS3/RRAS3/MRAS
EEPD1	433.677	0.252094	0.463218	0.00832489	0.137398	8.14089	7.46916	10.1287	8.78301	8.79285	80820	ENSG00000122547	endonuclease/exonuclease/phosphatase family domain containing 1	protein-coding	7	36192836	36341152	148317	+	HSPC107/EEPD1
TBCK	1871.85	0.492541	0.275228	0.00834884	0.13764	10.4938	10.4959	11.0366	11.0796	11.296	93627	ENSG00000145348	TBC1 domain containing kinase	protein-coding	4	106967233	107237861	270629	-	HSPC302/IHPRF3/TBCKL/TBCK
LINC01993	64.7174	0.0774921	0.261232	0.00839462	0.138121	5.98608	5.22429	8.1096	6.26683	6.82614	100996291	ENSG00000204277	long intergenic non-protein coding RNA 1993	ncRNA	17	76257430	76274573	17144	-	LINC01993
SLC7A2	88.9783	0.0633072	0.255354	0.00839026	0.138121	6.01491	5.22429	6.50057	8.70765	6.276	6542	ENSG00000003989	solute carrier family 7 member 2	protein-coding	8	17354597	17428077	73481	+	ATRC2/CAT2/HCAT2/SLC7A2
LONRF2	4061.42	0.146652	0.308991	0.00841397	0.138303	10.5563	9.91075	13.025	10.1755	13.079	164832	ENSG00000170500	LON peptidase N-terminal domain and ring finger 2	protein-coding	2	100889753	100939195	49443	-	RNF192/LONRF2
GASK1A	9.4983	0.0919084	0.268891	0.00843117	0.138449	4.94739	5.22429	5.93824	6.16211	5.67518	729085	ENSG00000144649	golgi associated kinase 1A	protein-coding	3	43020759	43101703	80945	+	C3orf41/FAM198A/GASK1A
NA	135.04	0.0560354	0.252804	0.00847162	0.138976	5.78909	5.89117	6.00699	9.40637	5.93516	102465432	NA	NA
DDIAS	239.741	0.719134	0.67997	0.00849921	0.139066	7.75096	7.3386	8.88533	8.23466	8.3991	220042	ENSG00000165490	DNA damage induced apoptosis suppressor	protein-coding	11	82612737	82669319	56583	+	C11orf82/noxin/DDIAS
MAB21L1	116.051	0.0548906	0.252433	0.00850213	0.139066	5.98608	5.42555	5.91406	9.18928	6.13346	4081	ENSG00000180660	mab-21 like 1	protein-coding						CAGR1/COFG/Nbla00126/MAB21L1
GTF2H2B	26.6652	0.115133	0.282922	0.00850108	0.139066	5.39146	5.67345	6.8211	5.85049	6.68018	653238	NA	general transcription factor IIH subunit 2B (pseudogene)	pseudo	5	69711197	69746189	34993	+	GTF2H2B
PHKA2	988.181	0.676787	0.550179	0.0085345	0.139458	9.518	9.13359	10.3732	9.92028	10.6918	5256	ENSG00000044446	phosphorylase kinase regulatory subunit alpha 2	protein-coding	X	18910416	19002480	92065	-	GSD9A/PHK/PYK/PYKL/XLG/XLG2/PHKA2
ARHGEF3	1686.01	0.426847	1.24185	0.00856533	0.139729	10.1601	9.00137	11.621	10.5126	11.2687	50650	ENSG00000163947	Rho guanine nucleotide exchange factor 3	protein-coding	3	56761446	57113336	351891	-	GEF3/STA3/XPLN/ARHGEF3
PCDHB17P	25.6449	-0.0967582	0.271487	0.00856787	0.139729	5.82542	7.31734	5.1731	5.71412	5.396	54661	ENSG00000255622	protocadherin beta 17 pseudogene	pseudo	5	140535580	140537990	2411	+	ME4/PCDH-psi1/PCDHB17/PCDHB17P
CPLX2	310.483	0.123093	0.288809	0.00864477	0.140433	7.06787	7.01806	9.19668	6.91571	9.75591	10814	ENSG00000145920	complexin 2	protein-coding	5	175223610	175311023	87414	+	921-L/CPX-2/CPX2/Hfb1/CPLX2
ZNF474	178.995	0.112656	0.281253	0.00864422	0.140433	6.95125	5.81141	8.74154	6.9715	8.7597	133923	ENSG00000164185	zinc finger protein 474	protein-coding	5	121465215	121489266	24052	+	ZNF474
FAM227A	285.881	0.563668	2.35596	0.00862952	0.140433	7.74422	7.34911	9.35214	8.14093	8.66973	646851	ENSG00000184949	family with sequence similarity 227 member A	protein-coding	22	38974125	39052634	78510	-	FAM227A
IKBKE	446.291	0.641004	0.480798	0.00864015	0.140433	8.6585	8.07198	9.35046	9.30193	9.16068	9641	ENSG00000263528	inhibitor of nuclear factor kappa B kinase subunit epsilon	protein-coding	1	206643586	206670223	26638	+	IKK-E/IKK-i/IKKE/IKKI/IKBKE
PDE4B	837.674	0.127009	0.29186	0.00867155	0.140731	8.76057	6.79834	11.0716	10.3094	9.01404	5142	ENSG00000184588	phosphodiesterase 4B	protein-coding	1	66258193	66840262	582070	+	DPDE4/PDEIVB/PDE4B
FRAT2	98.3311	0.709251	1.26756	0.00869279	0.140801	6.80925	6.40376	7.56304	7.86095	7.19411	23401	ENSG00000181274	FRAT regulator of WNT signaling pathway 2	protein-coding	10	99092254	99094458	2205	-	FRAT-2/FRAT2
OMG	69.5554	0.0668702	0.256702	0.00868791	0.140801	5.92545	5.22429	6.27445	6.34362	8.37293	4974	ENSG00000126861	oligodendrocyte myelin glycoprotein	protein-coding	17	29621668	29624380	2713	-	OMGP/OMG
UNC5B-AS1	20.6323	-0.154066	0.316541	0.00872639	0.141208	5.89344	6.97706	5.49749	5.67561	5.52502	728978	ENSG00000237512	UNC5B antisense RNA 1	ncRNA	10	72976981	72977985	1005	-	TP53LC05/UASR1/UNC5B-AS1
CHL1	9191.1	0.133432	0.297054	0.00878806	0.141872	12.1073	9.4535	14.3242	12.414	13.8898	10752	ENSG00000134121	cell adhesion molecule L1 like	protein-coding	3	238279	451097	212819	+	CALL/L1CAM2/CHL1
NEDD9	6462.66	-0.874274	0.892733	0.00880148	0.141872	13.7594	12.9125	11.6657	11.0452	12.4721	4739	ENSG00000111859	neural precursor cell expressed, developmentally down-regulated 9	protein-coding	6	11183531	11382581	199051	-	CAS-L/CAS2/CASL/CASS2/HEF1/NEDD9
DNAH7	284.606	0.16555	0.327952	0.00877894	0.141872	7.33894	7.01806	9.19668	7.31489	9.39192	56171	ENSG00000118997	dynein axonemal heavy chain 7	protein-coding	2	196602427	196933536	331110	-	DNAH7
FOXQ1	25.2898	0.0376913	0.247788	0.00879591	0.141872	4.94739	5.22429	5.68857	7.42761	5.20709	94234	ENSG00000164379	forkhead box Q1	protein-coding	6	1312675	1314993	2319	+	HFH1/FOXQ1
RADIL	107.593	0.388443	0.954266	0.00890356	0.143378	6.73894	6.55056	8.16455	7.42761	7.25472	55698	ENSG00000157927	Rap associating with DIL domain	protein-coding	7	4834285	4923335	89051	-	RASIP2/RADIL
DUOX2	28.9137	-0.113897	0.282434	0.00895253	0.144028	5.71065	7.44013	5.39744	5.59111	5.71834	50506	ENSG00000140279	dual oxidase 2	protein-coding	15	45384852	45406359	21508	-	LNOX2/NOXEF2/P138-TOX/TDH6/THOX2/DUOX2
IFT80	3324.07	0.432494	0.232001	0.00898157	0.144355	11.4193	11.2976	11.9247	11.8913	11.9605	57560	ENSG00000068885	intraflagellar transport 80	protein-coding	3	159945241	160167626	222386	-	ATD2/FAP167/SRTD2/WDR56/IFT80
UBE2T	332.183	0.657801	0.531294	0.00900904	0.144657	7.91542	8.10866	9.22805	8.83208	8.58131	29089	ENSG00000077152	ubiquitin conjugating enzyme E2 T	protein-coding	1	202300785	202311094	10310	-	FANCT/HSPC150/PIG50/UBE2T
C16orf74	86.2038	0.241113	0.439333	0.00904365	0.145073	6.70965	5.92831	7.67135	7.34807	7.37727	404550	ENSG00000154102	chromosome 16 open reading frame 74	protein-coding	16	85741124	85784689	43566	-	C16orf74
NCF2	84.7137	-0.137222	0.300834	0.00908784	0.145642	7.31142	8.27898	5.33754	6.36199	6.40141	4688	ENSG00000116701	neutrophil cytosolic factor 2	protein-coding	1	183524697	183560056	35360	-	NCF-2/NOXA2/P67-PHOX/P67PHOX/NCF2
ZNF431	801.205	-0.708941	0.530983	0.00911313	0.145797	10.469	10.0785	9.55189	8.76231	9.28677	170959	ENSG00000196705	zinc finger protein 431	protein-coding	19	21324840	21368805	43966	+	ZFP932/ZNF431
ARPIN	1934.9	0.640973	0.498033	0.00911502	0.145797	10.5259	10.0242	11.613	11.0483	11.1129	348110	ENSG00000242498	actin related protein 2/3 complex inhibitor	protein-coding	15	90443832	90456222	12391	-	C15orf38/ARPIN
TTYH3	12810.1	0.709152	0.882182	0.00914406	0.146121	13.1908	11.9885	14.1591	13.6659	14.2625	80727	ENSG00000136295	tweety family member 3	protein-coding	7	2671603	2704436	32834	+	TTYH3
FANCD2	622.711	0.269105	0.497132	0.00917982	0.146411	8.63359	7.92175	10.5284	8.97762	9.62813	2177	ENSG00000144554	FA complementation group D2	protein-coding	3	10068113	10143614	75502	+	FA-D2/FA4/FACD/FAD/FAD2/FANCD/FANCD2
RELT	630.073	-0.815798	0.762351	0.00917868	0.146411	9.52573	10.4554	8.95104	8.20851	9.01684	84957	ENSG00000054967	RELT TNF receptor	protein-coding	11	73087405	73108519	21115	+	AI3C/TNFRSF19L/TRLT/RELT
ZNF714	1943.55	-0.79834	0.725741	0.00927002	0.147708	11.8228	11.3789	10.6779	9.4568	10.4474	148206	ENSG00000160352	zinc finger protein 714	protein-coding	19	21264953	21307883	42931	+	ZNF714
RAD21	9850.96	0.641751	0.502883	0.00932044	0.14837	12.7859	12.3525	13.9845	13.3905	13.3337	5885	ENSG00000164754	RAD21 cohesin complex component	protein-coding	8	117858173	117887105	28933	-	CDLS4/HR21/HRAD21/MCD1/MGS/NXP1/SCC1/hHR21/RAD21
SH3BP5L	2954.55	-0.513274	0.295069	0.00938787	0.1493	12.0613	11.802	11.0731	11.2673	11.353	80851	ENSG00000175137	SH3 binding domain protein 5 like	protein-coding	1	249104651	249120154	15504	-	SH3BP5L
SOX8	801.987	0.0964689	0.270959	0.00943759	0.149948	7.79067	7.75339	10.9477	7.06617	10.7776	30812	ENSG00000005513	SRY-box transcription factor 8	protein-coding	16	1031808	1036979	5172	+	SOX8
AMIGO2	4000.34	-0.861551	1.31461	0.00947477	0.150395	12.6261	12.8998	9.668	11.6346	11.1991	347902	ENSG00000139211	adhesion molecule with Ig like domain 2	protein-coding	12	47469490	47473734	4245	-	ALI1/AMIGO-2/DEGA/AMIGO2
NEFH	262.478	-0.337466	0.73377	0.00951726	0.150926	9.246	8.82687	6.86214	8.18634	7.01733	4744	ENSG00000100285	neurofilament heavy chain	protein-coding	22	29876181	29887277	11097	+	CMT2CC/NFH/NEFH
SPATA13	2442.82	0.241371	0.438562	0.00955665	0.151406	10.4539	9.44879	12.375	10.5907	11.7993	221178	ENSG00000182957///ENSG00000228741///ENSG00000273167	spermatogenesis associated 13	protein-coding	13	24553839	24896669	342831	+	ARHGEF29/ASEF2/SPATA13
HIC2	389.358	0.665604	0.606906	0.00958128	0.151652	8.3263	7.95581	9.24078	9.36785	8.67329	23119	ENSG00000169635	HIC ZBTB transcriptional repressor 2	protein-coding	22	21771693	21805750	34058	+	HRG22/ZBTB30/ZNF907/HIC2
PRND	38.922	-0.0873248	0.266206	0.0096089	0.151945	7.73746	6.09362	5.1731	5.93924	5.31417	23627	ENSG00000171864	prion like protein doppel	protein-coding	20	4702556	4709106	6551	+	DOPPEL/DPL/PrPLP/dJ1068H6.4/PRND
MIR217HG	7.21041	-0.0929811	0.269092	0.00964469	0.152087	5.86015	6.09362	5.1731	4.94739	5.31417	104355290	NA	MIR217 host gene	ncRNA						MIR216AHG/MIR216BHG/MIR217HG
DNAH9	190.852	0.112133	0.280735	0.00964529	0.152087	6.93898	6.09362	8.57875	6.71844	9.10117	1770	ENSG00000007174	dynein axonemal heavy chain 9	protein-coding	17	11501748	11873065	371318	+	CILD40/DNAH17L/DNEL1/DYH9/Dnahc9/HL-20/HL20/DNAH9
CLIC4	37335.2	-0.680113	0.509463	0.0096435	0.152087	15.8583	15.6136	14.1475	15.0804	14.5893	25932	ENSG00000169504	chloride intracellular channel 4	protein-coding	1	25071760	25170815	99056	+	CLIC4L/H1/MTCLIC/huH1/p64H1/CLIC4
C5	308.477	0.679257	0.810688	0.00976012	0.153752	8.07324	7.44988	8.88301	8.44681	9.1556	727	ENSG00000106804	complement C5	protein-coding	9	123714614	123812554	97941	-	C5D/C5a/C5b/CPAMD4/ECLZB/C5
LOXL1-AS1	897.032	-0.736538	0.625532	0.00983769	0.154655	10.3664	10.595	8.89917	9.0403	9.84047	100287616	ENSG00000261801	LOXL1 antisense RNA 1	ncRNA	15	74209809	74220589	10781	-	LOXL1-AS1
ADH5	8342.94	0.493346	0.29238	0.00983994	0.154655	12.734	12.4285	13.1967	13.3869	13.2284	128	ENSG00000197894	alcohol dehydrogenase 5 (class III), chi polypeptide	protein-coding	4	99992130	100009931	17802	-	ADH-3/ADHX/AMEDS/BMFS7/FALDH/FDH/GSH-FDH/GSNOR/HEL-S-60p/ADH5
CYP27A1	557.613	0.217508	0.396428	0.00986354	0.154655	8.54474	7.44988	8.84774	10.3613	9.57023	1593	ENSG00000135929	cytochrome P450 family 27 subfamily A member 1	protein-coding	2	219646472	219680016	33545	+	CP27/CTX/CYP27/CYP27A1
ASAH1	17151.3	-0.692301	0.531442	0.00986234	0.154655	14.9787	14.1768	13.3335	13.3115	13.8502	427	ENSG00000104763	N-acylsphingosine amidohydrolase 1	protein-coding	8	17913925	17942507	28583	-	AC/ACDase/ASAH/PHP/PHP32/SMAPME/ASAH1
HCG11	170.367	0.0750651	0.260056	0.0098639	0.154655	6.51697	5.76826	6.24036	9.48766	7.43891	493812	ENSG00000228223	HLA complex group 11	ncRNA	6	26521934	26527612	5679	+	CTA-14H9.3/bK14H9.3/HCG11
LOC105373289	30.1338	-0.281774	0.534247	0.00989182	0.154947	7.06787	6.3344	5.80957	5.99366	5.83421	105373289	ENSG00000286389	LOC105373289	ncRNA						LOC105373289
DLEC1	78.8885	0.114528	0.282303	0.00992267	0.155284	5.98608	6.09362	7.98407	6.06956	7.6387	9940	ENSG00000008226	DLEC1 cilia and flagella associated protein	protein-coding	3	38080696	38164228	83533	+	CFAP81/DLC-1/DLC1/F56/FAP81/DLEC1
B3GNT5	1200.4	0.628298	1.14163	0.00994985	0.155563	9.74829	8.87693	11.0346	10.0377	10.8349	84002	ENSG00000176597	UDP-GlcNAc:betaGal beta-1,3-N-acetylglucosaminyltransferase 5	protein-coding	3	182971032	182991179	20148	+	B3GN-T5/beta3Gn-T5/B3GNT5
LAMP5	1432.13	0.657672	0.936608	0.00997223	0.155767	9.38631	9.88312	10.8528	10.2504	11.443	24141	ENSG00000125869	lysosomal associated membrane protein family member 5	protein-coding	20	9495005	9511171	16167	+	BAD-LAMP/BADLAMP/C20orf103/LAMP-5/UNC-46/LAMP5
AK5	343.419	0.0969514	0.271161	0.0100666	0.156507	7.41829	6.23432	7.38594	10.2807	8.412	26289	ENSG00000154027	adenylate kinase 5	protein-coding	1	77747662	78025654	277993	+	AK6/AK5
CCDC150	132.064	0.34793	0.738921	0.0100454	0.156507	6.93898	6.68082	8.42726	7.44297	7.60863	284992	ENSG00000144395	coiled-coil domain containing 150	protein-coding	2	197504356	197597530	93175	+	CCDC150
NPAS2	2515.67	-0.800594	0.891284	0.0100646	0.156507	11.8702	12.1665	9.54019	11.058	10.7032	4862	ENSG00000170485	neuronal PAS domain protein 2	protein-coding	2	101436613	101613287	176675	+	MOP4/PASD4/bHLHe9/NPAS2
EAPP	1528.65	-0.518594	0.309362	0.0100613	0.156507	11.2043	10.8036	10.3365	10.263	10.3219	55837	ENSG00000129518	E2F associated phosphoprotein	protein-coding	14	34985135	35008943	23809	-	BM036/C14orf11/EAPP
PDE4DIP	3579.37	0.654267	0.596782	0.0100652	0.156507	11.2422	10.8998	11.6238	12.5618	12.1889	9659	ENSG00000178104	phosphodiesterase 4D interacting protein	protein-coding	1	144676437	145076186	399750	-	CMYA2/MMGL/PDE4DIP
FANCB	106.863	0.635671	0.525086	0.0100838	0.156629	6.8496	6.93469	7.38594	7.66127	7.67538	2187	ENSG00000181544	FA complementation group B	protein-coding	X	14861529	14891184	29656	-	FA2/FAAP90/FAAP95/FAB/FACB/FANCB
TEX15	41.5219	0.128791	0.292872	0.0100985	0.15671	6.04285	5.3384	7.02307	6.56153	6.93168	56154	ENSG00000133863	testis expressed 15, meiosis and synapsis associated	protein-coding	8	30689060	30706533	17474	-	CT42/SPGF25/TEX15
MBNL3	883.984	0.156077	0.317412	0.0101371	0.157163	8.44177	8.38707	8.70255	11.351	9.97746	55796	ENSG00000076770	muscleblind like splicing regulator 3	protein-coding	X	131503343	131623996	120654	-	CHCR/MBLX/MBLX39/MBXL/MBNL3
RSPO2	594.757	0.0563335	0.25286	0.0102277	0.15842	6.80925	6.86078	6.14981	11.4207	7.68979	340419	ENSG00000147655	R-spondin 2	protein-coding	8	108911544	109095913	184370	-	CRISTIN2/HHRRD/TETAMS2/RSPO2
GINS2	401.132	0.606229	1.15512	0.0102909	0.159251	8.37879	7.5527	9.62018	9.00805	8.90317	51659	ENSG00000131153	GINS complex subunit 2	protein-coding	16	85711280	85722588	11309	-	HSPC037/PSF2/Pfs2/GINS2
IFT140	1663.03	0.636696	0.574758	0.0103021	0.159276	10.2664	9.77261	11.4073	10.6261	11.1148	9742	ENSG00000187535	intraflagellar transport 140	protein-coding	16	1560428	1662109	101682	-	MZSDS/RP80/SRTD9/WDTC2/c305C8.4/c380F5.1/gs114/IFT140
TCP11L1	1810.1	-0.779364	0.832405	0.0103178	0.159371	11.1035	11.8739	9.54459	9.90827	10.7264	55346	ENSG00000176148	t-complex 11 like 1	protein-coding	11	33060963	33127488	66526	+	dJ85M6.3/TCP11L1
RNF144A	488.721	0.198327	0.367346	0.0103778	0.160149	8.39586	7.1582	9.88469	9.86747	8.56603	9781	ENSG00000151692	ring finger protein 144A	protein-coding	2	7057523	7184309	126787	+	RNF144/UBCE7IP4/UIP4/hUIP4/RNF144A
SERPINB8	2896.21	-0.775246	0.837599	0.010397	0.160297	11.9222	12.4442	10.0044	10.6576	11.3939	5271	ENSG00000166401	serpin family B member 8	protein-coding	18	61627474	61656608	29135	+	C18orf53/CAP2/PI-8/PI8/PSS5/SERPINB8
FUT9	178.762	0.0602985	0.254199	0.0104252	0.160297	6.42618	5.49869	9.3319	5.67561	8.32368	10690	ENSG00000172461	fucosyltransferase 9	protein-coding	6	96463845	96663488	199644	+	Fuc-TIX/FUT9
SLC18A1	24.5087	0.0660471	0.256332	0.0104137	0.160297	5.5192	4.94739	7.08388	5.81862	6.20723	6570	ENSG00000036565	solute carrier family 18 member A1	protein-coding	8	20002366	20040717	38352	-	CGAT/VAT1/VMAT1/SLC18A1
ZNF32	871.225	0.498125	0.304613	0.0104259	0.160297	9.58237	9.26808	10.075	10.1268	10.076	7580	ENSG00000169740	zinc finger protein 32	protein-coding	10	44139307	44144326	5020	-	KOX30/ZNF637/Zfp637/ZNF32
ADCY3	927.14	0.174887	0.337598	0.0104454	0.160449	9.01828	7.93548	9.91444	11.3161	9.36139	109	ENSG00000138031	adenylate cyclase 3	protein-coding	2	25042039	25142055	100017	-	AC-III/AC3/BMIQ19/ADCY3
LINC00654	78.6732	0.0773452	0.261025	0.0104717	0.160705	5.86015	5.81141	5.58133	8.01551	7.77992	149837	ENSG00000205181	long intergenic non-protein coding RNA 654	ncRNA	20	5479218	5485242	6025	-	LINC00654
CDC42EP4	2330.62	0.635088	0.93195	0.0104889	0.160821	10.6859	9.85672	11.9533	10.9753	11.7338	23580	ENSG00000179604	CDC42 effector protein 4	protein-coding	17	71279763	71308143	28381	-	BORG4/CEP4/KAIA1777/CDC42EP4
NT5DC3	1454.64	-0.788191	1.00949	0.0105028	0.160886	11.7341	10.5789	9.41279	9.35411	10.3499	51559	ENSG00000111696	5'-nucleotidase domain containing 3	protein-coding	12	104166081	104234975	68895	-	TU12B1-TY/TU12B1TY/NT5DC3
ELFN2	383.156	-0.397675	1.04846	0.0106093	0.162367	9.70475	9.28932	6.94042	8.41295	8.14933	114794	ENSG00000166897///ENSG00000243902	extracellular leucine rich repeat and fibronectin type III domain containing 2	protein-coding	22	37764000	37823505	59506	-	LRRC62/PPP1R29/ELFN2
TMEM132E	2484.43	0.0987155	0.272144	0.0106698	0.162718	9.8563	8.02153	12.7608	9.04764	11.9899	124842	ENSG00000181291	transmembrane protein 132E	protein-coding	17	32907768	32966337	58570	+	DFNB99/TMEM132E
IGFL1	70.5999	-0.0591683	0.253942	0.0106661	0.162718	6.26331	8.51493	5.1731	4.94739	6.02544	374918	ENSG00000188293	IGF like family member 1	protein-coding	19	46733009	46734500	1492	+	APRG644/UNQ644/IGFL1
NHSL1-AS1	213.507	-0.762739	0.835566	0.0106628	0.162718	8.0679	9.06439	7.22837	7.62833	7.66812	441172	NA	NHSL1 antisense RNA 1	ncRNA	6	139012805	139018425	5621	+	NHSL1-AS1
CELF5	80.397	0.141542	0.303439	0.0106713	0.162718	6.42618	5.81141	7.62678	6.53061	7.85187	60680	ENSG00000161082	CUGBP Elav-like family member 5	protein-coding	19	3224701	3297073	72373	+	BRUNOL-5/BRUNOL5/CELF-5/CELF5
FAXDC2	832.218	0.616689	0.973988	0.0107153	0.162941	9.00173	8.90132	10.6766	9.41773	10.1694	10826	ENSG00000170271	fatty acid hydroxylase domain containing 2	protein-coding	5	154198052	154230213	32162	-	C5orf4/FAXDC2
CALD1	181358	-0.764846	1.14014	0.010706	0.162941	18.2467	18.1707	15.7687	16.0928	17.4192	800	ENSG00000122786	caldesmon 1	protein-coding	7	134464164	134655480	191317	+	CDM/H-CAD/HCAD/L-CAD/LCAD/NAG22/h-CD/CALD1
SLC12A8	491.471	-0.727438	0.673715	0.0107007	0.162941	10.0955	9.08884	8.36517	8.78301	8.43746	84561	ENSG00000221955	solute carrier family 12 member 8	protein-coding	3	124801480	124998091	196612	-	CCC9/SLC12A8
LINC00648	150.872	0.105259	0.276081	0.0107353	0.163097	6.79551	5.76826	8.32794	6.71844	8.7496	100506433	ENSG00000259129	long intergenic non-protein coding RNA 648	ncRNA	14	48234156	48264217	30062	-	LINC00648
RASSF10	206.247	0.0674881	0.256862	0.0107496	0.163165	6.51697	5.92831	9.39989	5.67561	8.68747	644943	ENSG00000189431	Ras association domain family member 10	protein-coding	11	13030970	13033653	2684	+	RASSF10
EME1	165.642	0.374407	0.818542	0.010784	0.163447	7.15415	6.93469	8.68665	7.66777	7.85187	146956	ENSG00000154920	essential meiotic structure-specific endonuclease 1	protein-coding	17	48450581	48458820	8240	+	MMS4L/SLX2A/EME1
TMEM255B	144.252	-0.660824	0.522595	0.0107878	0.163447	7.99091	8.15028	7.00516	7.45059	7.34074	348013	ENSG00000184497///ENSG00000282107	transmembrane protein 255B	protein-coding	13	114462216	114514899	52684	+	FAM70B/TMEM255B
GTF2H2	48.0091	0.330008	0.65058	0.010873	0.164532	6.14697	6.09362	7.05817	6.53061	7.04079	2966	ENSG00000145736///ENSG00000276910///ENSG00000275045	general transcription factor IIH subunit 2	protein-coding	5	70330951	70363516	32566	-	BTF2/BTF2 p44/BTF2P44/T-BTF2P44/TFIIH/p44/GTF2H2
NTSR1	37.614	0.0937378	0.269216	0.0108792	0.164532	5.5192	5.72244	5.91406	7.52449	6.36121	4923	ENSG00000101188	neurotensin receptor 1	protein-coding	20	61340189	61394123	53935	+	NTR/NTSR1
GREP1	17.3397	-0.168716	0.330846	0.010915	0.164923	6.32731	6.48995	5.45006	5.37078	5.79753	283875	ENSG00000262152	glycine rich extracellular protein 1	protein-coding	16	3039055	3044510	5456	+	G029442/LA16c-380H5.1/LA16c-380H5.3/LINC00514/GREP1
ASB9	26.0346	0.0708772	0.258214	0.0109576	0.165272	5.45949	5.3384	5.39744	6.92707	6.72583	140462	ENSG00000102048	ankyrin repeat and SOCS box containing 9	protein-coding	X	15262109	15288589	26481	-	ASB9
ZCCHC18	168.007	0.156175	0.317111	0.0109579	0.165272	6.86276	6.60815	8.50502	6.85736	8.72919	644353	ENSG00000166707	zinc finger CCHC-type containing 18	protein-coding	X	103357107	103360533	3427	+	PNMA7B/SIZN2/ZCCHC18
ZFTA	2167.25	0.557266	0.415567	0.0110075	0.165793	10.4898	10.6119	11.6976	11.0628	11.3874	65998	ENSG00000188070	zinc finger translocation associated	protein-coding	11	63527364	63536113	8750	-	C11orf95/ZFTA
TMPRSS5	343.552	0.0965903	0.270877	0.0110223	0.165793	6.79551	7.14606	10.0891	6.60642	9.12735	80975	ENSG00000166682	transmembrane serine protease 5	protein-coding	11	113558268	113577068	18801	-	SPINESIN/TMPRSS5
DYSF	1766.64	-0.107669	0.278056	0.0110149	0.165793	10.7775	12.555	6.30746	7.80342	10.0338	8291	ENSG00000135636	dysferlin	protein-coding	2	71680753	71913893	233141	+	FER1L1/LGMD2B/LGMDR2/MMD1/DYSF
CCS	572.784	0.590457	0.476325	0.0110619	0.166237	8.88923	8.54628	9.53135	9.87572	9.31435	9973	ENSG00000173992	copper chaperone for superoxide dismutase	protein-coding	11	66360690	66373490	12801	+	CCS
NBPF1	1213.33	0.531381	0.357251	0.0110839	0.166419	9.74499	9.89181	10.6298	10.2962	10.7493	55672	ENSG00000219481	NBPF member 1	protein-coding	1	16888922	16940100	51179	-	AB13/AB14/AB23/AD2/NBG/NBPF/NBPF1
KCNE3	40.7747	0.026092	0.245576	0.0111647	0.166822	4.94739	5.22429	4.94739	7.96935	5.759	10008	ENSG00000175538	potassium voltage-gated channel subfamily E regulatory subunit 3	protein-coding	11	74165886	74178600	12715	-	BRGDA6/HOKPP/HYPP/MiRP2/KCNE3
DEUP1	449.926	-0.0983742	0.27225	0.0111541	0.166822	9.98784	10.0831	6.11114	5.54405	8.24402	159989	ENSG00000165325	deuterosome assembly protein 1	protein-coding	11	93063156	93171636	108481	+	CCDC67/DEUP1
LMOD1	1399.51	-0.75114	1.0596	0.0111757	0.166822	11.576	10.7232	9.01174	10.3495	9.52572	25802	ENSG00000163431	leiomodin 1	protein-coding	1	201865584	201915716	50133	-	1D/64kD/D1/MMIHS3/SM-LMOD/SMLMOD/LMOD1
MAP3K4	2817.05	-0.701694	0.647056	0.0111898	0.166822	12.5275	11.4635	10.9842	11.0736	10.5339	4216	ENSG00000085511	mitogen-activated protein kinase kinase kinase 4	protein-coding	6	161412822	161538417	125596	+	MAPKKK4/MEKK 4/MEKK4/MTK1/PRO0412/MAP3K4
PC	863.868	0.513713	0.332871	0.0111859	0.166822	9.33885	9.44879	10.0921	9.88665	10.2736	5091	ENSG00000173599	pyruvate carboxylase	protein-coding	11	66615997	66725847	109851	-	PCB/PC
RGR	32.2341	0.117482	0.284115	0.0111292	0.166822	5.45949	5.81141	7.1976	6.16211	6.34053	5995	ENSG00000148604	retinal G protein coupled receptor	protein-coding	10	86004809	86018944	14136	+	RP44/RGR
PJA1	2009.39	0.532996	0.379795	0.011191	0.166822	10.7089	10.2205	11.428	11.2573	11.1566	64219	ENSG00000181191	praja ring finger ubiquitin ligase 1	protein-coding	X	68380581	68385365	4785	-	PRAJA1/RNF70/PJA1
LIN7A	743.996	0.171137	0.332905	0.0111404	0.166822	8.99059	6.96309	9.91896	10.1699	10.3026	8825	ENSG00000111052	lin-7 homolog A, crumbs cell polarity complex component	protein-coding	12	81191171	81331694	140524	-	LIN-7A/LIN7/MALS-1/MALS1/TIP-33/VELI1/LIN7A
ARL17B	9.95494	0.116021	0.283237	0.0112118	0.166983	5.20445	5.3384	5.98466	5.75063	6.08099	100506084	ENSG00000228696///ENSG00000275748///ENSG00000276276	ADP ribosylation factor like GTPase 17B	protein-coding						ARL17/ARL17A/ARL17B
ZEB2	3610.17	0.598458	0.496919	0.0112647	0.167622	11.5398	10.7232	12.1205	12.1791	12.1674	9839	ENSG00000169554	zinc finger E-box binding homeobox 2	protein-coding	2	145141942	145277958	136017	-	HSPC082/SIP-1/SIP1/SMADIP1/ZFHX1B/ZEB2
DLL3	105.692	0.116786	0.283669	0.0112971	0.167803	6.44493	5.99811	8.60438	6.56153	7.30319	10683	ENSG00000090932	delta like canonical Notch ligand 3	protein-coding	19	39989557	39999121	9565	+	SCDO1/DLL3
DLK1	5263.19	0.0255401	0.245484	0.0112893	0.167803	8.2295	5.81141	10.7089	14.5795	6.276	8788	ENSG00000185559	delta like non-canonical Notch ligand 1	protein-coding	14	101193202	101201467	8266	+	DLK/DLK-1/Delta1/FA1/PREF1/Pref-1/ZOG/pG2/DLK1
AOPEP	2961.23	-0.657639	0.539304	0.0113152	0.167923	12.2354	11.9705	10.4154	11.2292	11.2943	84909	ENSG00000148120	aminopeptidase O (putative)	protein-coding	9	97488951	97849500	360550	+	AP-O/APO/C90RF3/C9orf3/DYT31/ONPEP/AOPEP
CYTOR	1367.87	-0.737378	0.892337	0.0113525	0.168326	11.1373	11.1548	8.77949	10.0192	10.1466	112597	ENSG00000222041	cytoskeleton regulator RNA	ncRNA	2	87754974	87821030	66057	+	C2orf59/LINC00152/NCRNA00152/CYTOR
DMRTA1	47.5637	-0.241793	0.439105	0.0114525	0.169507	7.01088	7.28481	5.65477	6.16211	6.36121	63951	ENSG00000176399	DMRT like family A1	protein-coding	9	22446840	22452472	5633	+	DMO/DMRT4/DMRTA1
RSPO3	173.977	0.0460952	0.249784	0.0114451	0.169507	6.06997	5.62058	5.39744	9.74967	6.51399	84870	ENSG00000146374	R-spondin 3	protein-coding	6	127440048	127518910	78863	+	CRISTIN1/PWTSR/THSD2/RSPO3
GPR132	38.1504	-0.221467	0.403099	0.0115194	0.170346	7.37479	6.38113	6.13067	5.78539	5.93516	29933	ENSG00000183484	G protein-coupled receptor 132	protein-coding	14	105515737	105531754	16018	-	G2A/GPR132
DPY19L1P1	129.163	0.163904	0.324749	0.0115783	0.170569	6.72438	6.40376	8.19501	6.75791	8.35522	100129460	NA	DPY19L1 pseudogene 1	pseudo	7	32620553	32758780	138228	-	DPY19L1P1
CHRNA3	43.552	0.0750115	0.259929	0.0115506	0.170569	5.57297	5.62058	6.14981	7.83823	5.79753	1136	ENSG00000080644	cholinergic receptor nicotinic alpha 3 subunit	protein-coding	15	78885395	78913637	28243	-	BAIPRCK/LNCR2/NACHRA3/PAOD2/CHRNA3
TTLL9	166.369	0.141955	0.303599	0.0115857	0.170569	6.98736	6.28555	8.78696	6.92707	8.40771	164395	ENSG00000131044	tubulin tyrosine ligase like 9	protein-coding	20	30458505	30532764	74260	+	C20orf125/TTLL9
SLCO2A1	301.498	-0.240045	0.436498	0.011559	0.170569	9.3212	9.20241	6.38579	8.03555	7.7732	6578	ENSG00000174640	solute carrier organic anion transporter family member 2A1	protein-coding	3	133651540	133748920	97381	-	MATR1/OATP2A1/PGT/PHOAD/PHOAR2/SLC21A2/SLCO2A1
DRC7	39.0757	0.10632	0.276623	0.0115739	0.170569	5.92545	5.3384	6.90189	6.13978	7.18373	84229	ENSG00000159625	dynein regulatory complex subunit 7	protein-coding	16	57728713	57765367	36655	+	C16orf50/CCDC135/CFAP50/FAP50/DRC7
ADGRL4	748.942	0.0832718	0.263808	0.0115994	0.170619	7.87916	7.20565	7.0668	11.4449	9.50991	64123	ENSG00000162618	adhesion G protein-coupled receptor L4	protein-coding	1	79355449	79472495	117047	-	ELTD1/ETL/KPG_003/ADGRL4
TAC3	72.5302	0.134577	0.297211	0.0116397	0.171062	6.38769	5.67345	7.94411	6.83323	6.98132	6866	ENSG00000166863	tachykinin precursor 3	protein-coding	12	57403781	57410344	6564	-	HH10/LncZBTB39/NK3/NKB/NKNB/PRO1155/ZNEUROK1/TAC3
GNPDA1	3027.67	0.600876	0.539174	0.0116988	0.171699	11.1634	10.6035	11.7272	12.2775	11.6619	10007	ENSG00000113552	glucosamine-6-phosphate deaminase 1	protein-coding	5	141380234	141392620	12387	-	GNP1/GNPDA/GNPI/GPI/HLN/GNPDA1
BRIP1	503.611	0.612095	0.751491	0.0117037	0.171699	8.43353	8.39201	9.98838	9.14208	9.11432	83990	ENSG00000136492	BRCA1 interacting helicase 1	protein-coding	17	59756547	59940920	184374	-	BACH1/FANCJ/OF/BRIP1
RFTN2	607.002	0.182817	0.346181	0.0117364	0.172027	8.59724	7.45955	10.5526	8.76825	9.6978	130132	ENSG00000162944	raftlin family member 2	protein-coding	2	198435527	198540584	105058	-	C2orf11/Raftlin-2/RFTN2
TMEM150C	123.883	-0.71463	0.81651	0.0117884	0.172637	8.30837	7.57945	7.25844	6.92707	6.83983	441027	ENSG00000249242	transmembrane protein 150C	protein-coding	4	83405604	83483510	77907	-	TTN3/TMEM150C
PTPN13	4754.64	0.485405	0.314965	0.0118568	0.173487	11.8841	11.6481	12.4093	12.6677	12.329	5783	ENSG00000163629	protein tyrosine phosphatase non-receptor type 13	protein-coding	4	87515468	87736328	220861	+	FAP-1/PNP1/PTP-BAS/PTP-BL/PTP1E/PTPL1/PTPLE/hPTP1E/PTPN13
PSMC3IP	194.047	0.609316	0.753594	0.0118678	0.173496	7.57957	7.09636	8.5902	8.09877	8.07524	29893	ENSG00000131470	PSMC3 interacting protein	protein-coding	17	40724328	40729849	5522	-	GT198/HOP2/HUMGT198A/ODG3/TBPIP/PSMC3IP
POLA1	1222.76	0.543463	1.02857	0.0118797	0.173506	9.49655	9.40813	10.7238	9.88665	11.2156	5422	ENSG00000101868	DNA polymerase alpha 1, catalytic subunit	protein-coding	X	24712058	25015102	303045	+	NSX/POLA/VEODS/p180/POLA1
POLD1	687.289	0.6045	0.604891	0.0118894	0.173506	8.92772	8.81591	10.3178	9.63601	9.50792	5424	ENSG00000062822	DNA polymerase delta 1, catalytic subunit	protein-coding	19	50887580	50921275	33696	+	CDC2/CRCS10/MDPL/POLD/POLD1
NREP	9727.93	0.593271	1.02618	0.0119054	0.173588	12.7023	11.8407	13.5568	14.1409	13.0534	9315	ENSG00000134986	neuronal regeneration related protein	protein-coding	5	110998321	111312628	314308	-	C5orf13/D4S114/P311/PRO1873/PTZ17/SEZ17/NREP
ARHGAP15	42.1435	0.029118	0.24606	0.0119335	0.173844	5.31044	4.94739	6.44465	4.94739	7.84548	55843	ENSG00000075884	Rho GTPase activating protein 15	protein-coding	2	143886899	144525921	639023	+	BM046/ARHGAP15
OIP5	148.389	0.40437	0.886757	0.0120133	0.174854	7.21534	6.71557	8.41763	7.6416	7.83262	11339	ENSG00000104147	Opa interacting protein 5	protein-coding	15	41601466	41624819	23354	-	5730547N13Rik/CT86/LINT-25/MIS18B/MIS18beta/hMIS18beta/OIP5
WASF3	1650.65	0.604248	0.644831	0.0120785	0.175392	10.3993	9.45819	10.9548	11.2694	11.0023	10810	ENSG00000132970	WASP family member 3	protein-coding	13	27131840	27263082	131243	+	Brush-1/SCAR3/WAVE3/WASF3
GJA3	129.768	-0.703692	0.885403	0.012079	0.175392	8.29931	7.75339	6.64168	7.18253	7.2448	2700	ENSG00000121743	gap junction protein alpha 3	protein-coding	13	20712395	20735183	22789	-	CTRCT14/CX46/CZP3/GJA3
SLC22A14	9.78433	-0.167936	0.329087	0.0120819	0.175392	6.04285	6.09362	5.33754	5.4927	5.396	9389	ENSG00000144671	solute carrier family 22 member 14	protein-coding	3	38323789	38359859	36071	+	OCTL2/OCTL4/ORCTL4/SLC22A14
OSBPL10	2634.55	-0.698067	0.830796	0.0121513	0.17589	12.1729	11.912	9.74646	10.9988	11.0378	114884	ENSG00000144645	oxysterol binding protein like 10	protein-coding	3	31699403	32023342	323940	-	ORP10/OSBP9/OSBPL10
PRSS33	16.6743	0.0642561	0.255609	0.0121584	0.17589	5.39146	4.94739	6.75687	5.63475	6.02544	260429	ENSG00000103355	serine protease 33	protein-coding	16	2833954	2836708	2755	-	EOS/PRSS33
HUNK	270.897	0.213376	0.387086	0.0121342	0.17589	7.53316	7.18214	9.37703	8.78887	7.6826	30811	ENSG00000142149	hormonally up-regulated Neu-associated kinase	protein-coding	21	33245628	33376377	130750	+	HUNK
HS6ST2	1876.54	0.206402	0.377	0.0121561	0.17589	9.85171	9.4417	9.8136	11.7808	11.8334	90161	ENSG00000171004	heparan sulfate 6-O-sulfotransferase 2	protein-coding	X	131760038	132095423	335386	-	MRXSPM/HS6ST2
DNMT1	2958.1	0.514373	0.352121	0.012223	0.176114	11.241	10.8543	11.9972	11.7549	11.6801	1786	ENSG00000130816	DNA methyltransferase 1	protein-coding	19	10244022	10305755	61734	-	ADCADN/AIM/CXXC9/DNMT/HSN1E/MCMT/m.HsaI/DNMT1
ANKRD1	30145.2	-0.135053	0.298191	0.0122217	0.176114	15.3895	16.3057	11.4594	10.8637	14.4527	27063	ENSG00000148677	ankyrin repeat domain 1	protein-coding	10	92671857	92681032	9176	-	ALRP/C-193/CARP/CVARP/MCARP/bA320F15.2/ANKRD1
HCRTR1	88.7948	-0.366075	0.809778	0.0122238	0.176114	8.14089	7.10897	6.76781	6.705	6.29795	3061	ENSG00000121764	hypocretin receptor 1	protein-coding	1	32083301	32098119	14819	+	ORXR1/OX1R/OXR1/HCRTR1
NF2	4532.83	-0.666376	0.625207	0.0122235	0.176114	13.1173	12.2627	11.1748	11.4935	11.9572	4771	ENSG00000186575	NF2, moesin-ezrin-radixin like (MERLIN) tumor suppressor	protein-coding	22	29999545	30094589	95045	+	ACN/BANF/SCH/merlin-1/NF2
PCDHAC2	342.819	0.598033	0.610068	0.0122268	0.176114	8.28562	7.72191	8.7543	8.83208	9.22511	56134	ENSG00000243232	protocadherin alpha subfamily C, 2	protein-coding	5	140345747	140391929	46183	+	PCDH-ALPHA-C2/PCDHAC2
HPS5	2495.8	-0.578302	0.420157	0.0123593	0.177593	11.6458	11.9158	10.4833	11.0225	11.107	11234	ENSG00000110756///ENSG00000288445	HPS5 biogenesis of lysosomal organelles complex 2 subunit 2	protein-coding	11	18300217	18343721	43505	-	AIBP63/BLOC2S2/HPS5
CDC42EP5	87.2615	0.0631991	0.25517	0.0123675	0.177593	5.86015	5.72244	5.72078	8.74733	6.42098	148170	ENSG00000167617///ENSG00000273622///ENSG00000273633///ENSG00000278444	CDC42 effector protein 5	protein-coding	19	54976210	54984422	8213	-	Borg3/CEP5/CDC42EP5
EDN2	66.0492	-0.329354	0.658759	0.0123721	0.177593	7.49324	7.3386	6.32359	5.96687	6.74067	1907	ENSG00000127129	endothelin 2	protein-coding	1	41944446	41950344	5899	-	ET-2/ET2/PPET2/EDN2
ANGPTL1	433.297	0.300599	0.55952	0.0123506	0.177593	8.50208	7.27378	9.55189	9.00554	9.40908	9068	ENSG00000116194	angiopoietin like 1	protein-coding	1	178818670	178840215	21546	-	ANG3/ANGPT3/ARP1/AngY/UNQ162/dJ595C2.2/ANGPTL1
RNF212	22.4146	0.109698	0.278619	0.0123884	0.177674	5.39146	5.62058	5.80957	6.4153	6.76983	285498	ENSG00000178222	ring finger protein 212	protein-coding	4	1065266	1107352	42087	-	SPGF62/ZHP3/RNF212
FTSJ1	1958.64	-0.562925	0.397084	0.0124705	0.178292	11.4388	11.4167	10.1795	10.8037	10.6813	24140	ENSG00000068438	FtsJ RNA 2'-O-methyltransferase 1	protein-coding	X	48334549	48344752	10204	+	CDLIV/JM23/MRX44/MRX9/SPB1/TRMT7/XLID9/FTSJ1
MEIS1	605.591	0.204394	0.373509	0.0124461	0.178292	8.63359	7.67329	9.8269	10.4394	8.73943	4211	ENSG00000143995	Meis homeobox 1	protein-coding	2	66662532	66799891	137360	+	MEIS1
PPARG	105.723	0.0450963	0.249505	0.0124596	0.178292	5.95629	4.94739	5.78113	8.90939	7.08646	5468	ENSG00000132170	peroxisome proliferator activated receptor gamma	protein-coding	3	12328984	12475855	146872	+	CIMT1/GLM1/NR1C3/PPARG1/PPARG2/PPARG5/PPARgamma/PPARG
FOXP2	129.499	0.0403497	0.248329	0.0124744	0.178292	5.89344	5.3384	5.26627	9.37757	6.20723	93986	ENSG00000128573	forkhead box P2	protein-coding	7	113726365	114333827	607463	+	CAGH44/SPCH1/TNRC10/FOXP2
CSPP1	871.495	0.554822	0.439111	0.0125132	0.178694	9.53532	9.03637	10.2805	9.90961	10.214	79848	ENSG00000104218	centrosome and spindle pole associated protein 1	protein-coding	8	67976603	68108849	132247	+	CSPP/CSPP-L/JBTS21/CSPP1
SESTD1	1765.64	0.572613	0.497092	0.0125457	0.179004	10.4356	9.93113	11.0771	11.4422	10.8373	91404	ENSG00000187231	SEC14 and spectrin domain containing 1	protein-coding	2	179966419	180129350	162932	-	SOLO/SESTD1
KLHL30	52.0919	-0.172353	0.334582	0.0125677	0.179166	7.39236	7.19395	5.45006	6.30592	6.18324	377007	ENSG00000168427	kelch like family member 30	protein-coding	2	239047363	239061547	14185	+	KLHL30
CTDSP2	9373.87	0.578716	0.519433	0.012605	0.179515	12.683	12.3679	13.7438	13.7123	12.9971	10106	ENSG00000175215	CTD small phosphatase 2	protein-coding	12	58213710	58240747	27038	-	OS4/PSR2/SCP2/CTDSP2
DEPDC7	579.891	-0.330035	0.66371	0.0126138	0.179515	9.67381	10.366	7.66034	8.05531	9.20804	91614	ENSG00000121690	DEP domain containing 7	protein-coding	11	33037410	33055128	17719	+	TR2/dJ85M6.4/DEPDC7
AK4	2419.39	-0.623631	0.523362	0.0126744	0.180223	11.7299	11.877	10.6019	10.3376	11.2271	205	ENSG00000162433	adenylate kinase 4	protein-coding	1	65613232	65697828	84597	+	AK 4/AK3/AK3L1/AK3L2/AK4
DSP	7889.78	-0.127387	0.291911	0.0127084	0.180342	13.2387	14.5013	7.6548	11.8262	11.5802	1832	ENSG00000096696	desmoplakin	protein-coding	6	7541870	7586946	45077	+	DCWHKTA/DP/DSP
GGH	3273.65	-0.632105	0.531994	0.0126941	0.180342	12.4451	12.0014	11.3368	10.6359	11.4621	8836	ENSG00000137563	gamma-glutamyl hydrolase	protein-coding	8	63927639	63951610	23972	-	GATD10/GH/GGH
HAP1	320.759	0.123131	0.288035	0.0127152	0.180342	7.46872	6.81425	10.0577	7.49541	8.46659	9001	ENSG00000173805	huntingtin associated protein 1	protein-coding	17	39878891	39890898	12008	-	HAP2/HIP5/HLP/hHLP1/HAP1
GINS1	576.996	0.363798	0.730579	0.0127577	0.180789	8.76712	7.97585	10.2331	9.16924	9.48586	9837	ENSG00000101003	GINS complex subunit 1	protein-coding	20	25388323	25429191	40869	+	IMD55/PSF1/GINS1
ACBD7	383.562	0.113002	0.280936	0.0127877	0.181062	7.70313	6.62674	10.1375	7.35624	9.24436	414149	ENSG00000176244	acyl-CoA binding domain containing 7	protein-coding	10	15057071	15130775	73705	-	bA455B2.2/ACBD7
SKOR1	29.1299	0.11171	0.27993	0.0127992	0.18107	5.66791	5.56284	7.17405	6.04495	6.18324	390598	ENSG00000188779	SKI family transcriptional corepressor 1	protein-coding	15	68112042	68126174	14133	+	CORL1/FUSSEL15/LBXCOR1/SKOR1
HMGN2	4805.05	0.541833	0.417244	0.0128254	0.181287	11.8908	11.4299	12.7096	12.6077	12.2397	3151	ENSG00000198830	high mobility group nucleosomal binding domain 2	protein-coding	1	26798902	26803133	4232	+	HMG17/HMGN2
CPNE8	439.645	0.142791	0.304069	0.012865	0.181412	8.1358	6.7659	9.3934	8.19969	10.1453	144402	ENSG00000139117	copine 8	protein-coding	12	39046002	39299420	253419	-	CPNE8
EHD4	4107.85	-0.669489	0.924068	0.012854	0.181412	12.7164	12.6733	10.5113	11.0176	11.9842	30844	ENSG00000103966	EH domain containing 4	protein-coding	15	42191639	42264755	73117	-	PAST4/EHD4
NECTIN4	66.7188	-0.1018	0.274077	0.012867	0.181412	6.76755	8.19071	5.1731	5.96687	6.25359	81607	ENSG00000143217	nectin cell adhesion molecule 4	protein-coding	1	161040781	161059385	18605	-	EDSS1/LNIR/PRR4/PVRL4/nectin-4/NECTIN4
CGREF1	101.529	-0.404855	0.971082	0.0128901	0.181498	8.05176	7.60569	6.33948	7.16384	6.56637	10669	ENSG00000138028	cell growth regulator with EF-hand domain 1	protein-coding	2	27322221	27341995	19775	-	CGR11/CGREF1
PLEKHA6	478.211	0.263425	0.473117	0.0128949	0.181498	8.46216	7.597	8.93321	9.10035	10.1078	22874	ENSG00000143850	pleckstrin homology domain containing A6	protein-coding	1	204187979	204329057	141079	-	PEPP-3/PEPP3/PLEKHA6
NEBL	4131.74	0.112629	0.280632	0.0129149	0.181627	10.4025	9.85494	12.1383	9.9414	13.6875	10529	ENSG00000078114	nebulette	protein-coding	10	21068903	21463116	394214	-	C10orf113/LASP2/LNEBL/bA165O3.1/NEBL
LEF1	830.768	-0.318692	0.622208	0.0129878	0.182498	10.9728	9.96283	7.889	9.53362	8.86941	51176	ENSG00000138795	lymphoid enhancer binding factor 1	protein-coding	4	108968701	109090112	121412	-	LEF-1/TCF10/TCF1ALPHA/TCF7L3/LEF1
PLCB2	20.0307	0.145936	0.306603	0.0130178	0.182764	5.66791	5.42555	5.98466	6.51484	6.36121	5330	ENSG00000137841	phospholipase C beta 2	protein-coding	15	40580098	40600174	20077	-	PLC-beta-2/PLCB2
SEMA4B	1213.51	0.353337	0.696317	0.0130445	0.182981	9.4343	9.29195	11.2413	9.71788	10.8053	10509	ENSG00000185033	semaphorin 4B	protein-coding	15	90728152	90772892	44741	+	SEMAC/SemC/SEMA4B
TNKS1BP1	15506.1	-0.635703	0.587017	0.0130551	0.182981	14.7422	14.1963	12.7539	13.699	13.4837	85456	ENSG00000149115	tankyrase 1 binding protein 1	protein-coding	11	57067103	57092413	25311	-	TAB182/TNKS1BP1
FAM149A	169.528	0.248421	0.443631	0.0130811	0.183036	7.16455	6.82995	8.02717	8.76231	7.47291	25854	ENSG00000109794	family with sequence similarity 149 member A	protein-coding	4	187065215	187093817	28603	+	MST119/MSTP119/FAM149A
MFGE8	60475.6	-0.188676	0.354075	0.0130759	0.183036	15.8815	17.3711	13.1054	13.7307	15.6209	4240	ENSG00000140545	milk fat globule EGF and factor V/VIII domain containing	protein-coding	15	89441914	89456663	14750	-	BA46/EDIL1/HMFG/HsT19888/MFG-E8/MFGM/OAcGD3S/SED1/SPAG10/hP47/MFGE8
LOC101927040	10.2002	-0.140519	0.302058	0.0131765	0.184217	6.12198	6.09362	5.26627	5.54405	5.31417	101927040	ENSG00000249328	uncharacterized LOC101927040	ncRNA						LOC101927040
ABCA4	38.056	-0.255106	0.460905	0.0132245	0.184733	7.14367	6.68082	5.68857	6.13978	6.15866	24	ENSG00000198691	ATP binding cassette subfamily A member 4	protein-coding	1	94458394	94586705	128312	-	ABC10/ABCR/ARMD2/CORD3/FFM/RMP/RP19/STGD/STGD1/ABCA4
TRIM71	18.9059	0.0470529	0.250047	0.013256	0.185017	5.31044	4.94739	5.39744	7.05599	5.79753	131405	ENSG00000206557	tripartite motif containing 71	protein-coding	3	32859510	32933771	74262	+	HYDCC1/LIN-41/LIN41/TRIM71
NA	44.0587	-0.212266	0.3862	0.0133102	0.185618	7.1009	7.08364	5.61913	5.99366	6.38149	105370548	NA	NA
DBI	5583.08	0.566304	0.747345	0.013354	0.186073	11.9976	11.2177	13.1342	12.2752	12.9302	1622	ENSG00000155368	diazepam binding inhibitor, acyl-CoA binding protein	protein-coding	2	120124504	120130122	5619	+	ACBD1/ACBP/CCK-RP/EP/DBI
TEKT2	156.095	0.0794638	0.261843	0.0133696	0.186135	6.67962	5.56284	8.97083	6.36199	8.27265	27285	ENSG00000092850	tektin 2	protein-coding	1	36549676	36553876	4201	+	TEKTB1/TEKTIN-T/h-tektin-t/TEKT2
CCNT2-AS1	77.91	0.578813	0.704808	0.0134776	0.186702	6.66433	6.51051	7.39938	7.05599	7.36823	100129961	NA	CCNT2 antisense RNA 1	ncRNA	2	135624203	135676176	51974	-	CCNT2-AS1
CENPX	446.059	0.488522	0.329925	0.0134535	0.186702	8.61916	8.51039	9.36878	9.14665	9.08523	201254	ENSG00000169689	centromere protein X	protein-coding	17	79976579	79980785	4207	-	CENP-X/D9/FAAP10/MHF2/STRA13/CENPX
FABP7	21600.5	0.10849	0.277868	0.0134453	0.186702	13.0228	11.4512	15.4933	12.0463	15.5152	2173	ENSG00000164434	fatty acid binding protein 7	protein-coding	6	123100646	123105218	4573	+	B-FABP/BLBP/FABPB/MRG/FABP7
PSD	172.672	0.300995	0.552761	0.0134773	0.186702	7.3836	6.71557	8.58735	8.13167	7.71111	5662	ENSG00000059915	pleckstrin and Sec7 domain containing	protein-coding	10	104162374	104179691	17318	-	EFA6/EFA6A/PSD1/TYL/PSD
ATP13A4	467.534	0.0971188	0.270926	0.0134768	0.186702	7.92138	6.28555	9.84007	7.51002	10.2333	84239	ENSG00000127249	ATPase 13A4	protein-coding	3	193119866	193272696	152831	-	ATP13A4
FUT10	618.119	0.510357	0.367028	0.0134374	0.186702	9.11118	8.73675	9.59212	9.78953	9.56067	84750	ENSG00000172728	fucosyltransferase 10	protein-coding	8	33228344	33330664	102321	-	FUCTX/FUT10
PTENP1-AS	7.89143	0.10966	0.278803	0.0135552	0.18731	5.20445	5.22429	5.91406	5.71412	5.90286	101243555	ENSG00000281128	PTENP1 antisense RNA	ncRNA						PTENP1as/PTENpg1-asRNA/PTENP1-AS
GPM6B	33406	0.107746	0.277387	0.0135374	0.18731	13.7615	11.6248	15.6586	13.1153	16.4527	2824	ENSG00000046653	glycoprotein M6B	protein-coding	X	13789062	13956831	167770	-	M6B/GPM6B
H1-10-AS1	164.273	0.219054	0.393949	0.0135456	0.18731	7.16455	6.66307	8.77449	7.48804	7.90809	339942	NA	H1-10 antisense RNA 1	ncRNA	3	129035114	129043412	8299	+	C3orf47/H1FX-AS1/H1-10-AS1
OLIG1	70.0521	0.0867869	0.265336	0.0136052	0.187844	5.62223	6.09362	8.13341	5.93924	7.13059	116448	ENSG00000184221	oligodendrocyte transcription factor 1	protein-coding	21	34442450	34444728	2279	+	BHLHB6/BHLHE21/OLIG1
CFAP69	83.6207	0.344432	0.664581	0.0136199	0.187892	6.63314	6.40376	6.96857	7.72488	7.38625	79846	ENSG00000105792	cilia and flagella associated protein 69	protein-coding	7	89874488	89940377	65890	+	C7orf63/FAP69/SPGF24/CFAP69
CLDN23	102.798	0.444495	0.908961	0.0136842	0.188174	6.75333	6.69832	7.34477	7.31489	7.99703	137075	ENSG00000253958///ENSG00000285098	claudin 23	protein-coding	8	8559666	8561617	1952	+	CLDNL/hCG1646163/CLDN23
KPNA2	5984.66	0.451236	0.281913	0.0136856	0.188174	12.2518	12.0343	12.8951	12.8091	12.636	3838	ENSG00000182481	karyopherin subunit alpha 2	protein-coding	17	66031848	66042970	11123	+	IPOA1/PTAC58/QIP2/RCH1/SRP1-alpha/SRP1alpha/KPNA2
CASP4	304.057	0.0469888	0.249983	0.0136621	0.188174	6.28508	6.20772	5.33754	10.4431	7.57009	837	ENSG00000196954	caspase 4	protein-coding	11	104813594	104839325	25732	-	ICE(rel)II/ICEREL-II/ICH-2/Mih1/Mih1/TX/TX/CASP4
ISG15	927.181	-0.222125	0.401801	0.0136744	0.188174	11.5331	9.11288	8.32107	8.92277	9.261	9636	ENSG00000187608	ISG15 ubiquitin like modifier	protein-coding	1	948847	949919	1073	+	G1P2/IFI15/IMD38/IP17/UCRP/hUCRP/ISG15
TRAIP	199.13	0.556369	0.73569	0.0137668	0.188979	7.57957	7.20565	8.64062	7.98491	8.18997	10293	ENSG00000183763	TRAF interacting protein	protein-coding	3	49866028	49893992	27965	-	RNF206/SCKL9/TRIP/TRAIP
ECE1	10603.1	-0.530094	1.43805	0.0137653	0.188979	14.247	13.9562	11.2304	12.8934	12.9611	1889	ENSG00000117298	endothelin converting enzyme 1	protein-coding	1	21543740	21672034	128295	-	ECE/ECE1
COL12A1	27857.6	0.0496658	0.250753	0.013816	0.189498	11.3378	11.4617	8.45575	16.9429	12.9381	1303	ENSG00000111799	collagen type XII alpha 1 chain	protein-coding	6	75794042	75915623	121582	-	BA209D8.1/BTHLM2/COL12A1L/DJ234P15.1/EDSMYP/UCMD2/COL12A1
ZGRF1	345.301	0.559479	0.541119	0.0138776	0.190186	8.12556	8.05954	9.27651	8.5815	8.88485	55345	ENSG00000138658	zinc finger GRF-type containing 1	protein-coding	4	113460489	113558151	97663	-	C4orf21/ZGRF1
ZNF114	60.2686	0.152208	0.312178	0.0139289	0.190385	6.3064	5.76826	7.66585	6.62102	6.94428	163071	ENSG00000178150	zinc finger protein 114	protein-coding	19	48773356	48790863	17508	+	ZNF114
FGF14	76.3259	0.0771784	0.260766	0.0139336	0.190385	5.92545	5.81141	5.61913	8.12235	7.53043	2259	ENSG00000102466	fibroblast growth factor 14	protein-coding	13	102373205	103054124	680920	-	FGF-14/FHF-4/FHF4/SCA27/FGF14
CYP4V2	483.398	0.532779	0.796366	0.0139166	0.190385	7.96236	8.67739	8.97083	9.5663	9.63725	285440	ENSG00000145476	cytochrome P450 family 4 subfamily V member 2	protein-coding	4	187112674	187134617	21944	+	BCD/CYP4AH1/CYP4V2
HS6ST1	2611.66	0.340209	0.648282	0.0139378	0.190385	10.8804	9.7091	12.1661	11.1571	11.8775	9394	ENSG00000136720	heparan sulfate 6-O-sulfotransferase 1	protein-coding	2	129023054	129076171	53118	-	HH15/HS6ST/HS6ST1
A2M-AS1	51.4319	0.0660985	0.256196	0.0139985	0.190588	5.86015	5.22429	7.92141	5.85049	6.61649	144571	ENSG00000245105	A2M antisense RNA 1	ncRNA	12	9217773	9220651	2879	+	A2M-AS1
TTYH1	6241.18	0.0957401	0.270115	0.0139695	0.190588	10.8221	10.1841	13.6419	9.49661	13.8758	57348	ENSG00000167614///ENSG00000276887///ENSG00000276537///ENSG00000275650	tweety family member 1	protein-coding	19	54926605	54947899	21295	+	TTYH1
RARRES1	56.6545	0.147554	0.307784	0.0139952	0.190588	6.09633	5.96391	6.70064	7.73726	6.49599	5918	ENSG00000118849	retinoic acid receptor responder 1	protein-coding	3	158414897	158450275	35379	-	LXNL/PERG-1/TIG1/RARRES1
WNK2	738.74	0.122219	0.287164	0.0139805	0.190588	8.63	7.17022	10.4049	8.26879	10.8013	65268	ENSG00000165238	WNK lysine deficient protein kinase 2	protein-coding	9	95947212	96082854	135643	+	NY-CO-43/P/OKcl.13/PRKWNK2/SDCCAG43/WNK2
LOC100505841	40.5464	0.0917195	0.267853	0.014035	0.190929	5.82542	5.49869	7.26585	5.75063	7.05236	100505841	ENSG00000250803	zinc finger protein 474-like	protein-coding	5	121495871	121518358	22488	+	LOC100505841
TRIM59	636.799	0.555233	0.640578	0.0141687	0.191995	8.88322	8.65704	9.98191	9.99036	9.18081	286827	ENSG00000213186	tripartite motif containing 59	protein-coding	3	160153291	160167626	14336	-	IFT80L/MRF1/RNF104/TRIM57/TSBF1/TRIM59
RND3	10872.3	0.361766	0.702825	0.0141659	0.191995	12.7604	12.0405	13.1678	14.4636	13.517	390	ENSG00000115963	Rho family GTPase 3	protein-coding	2	151324707	151344209	19503	-	ARHE/Rho8/RhoE/memB/RND3
HERC5	136.762	-0.629828	0.811591	0.0141444	0.191995	8.44587	7.597	6.96857	7.20096	7.22476	51191	ENSG00000138646	HECT and RLD domain containing E3 ubiquitin protein ligase 5	protein-coding	4	89378268	89427319	49052	+	CEB1/CEBP1/HERC5
TDG	2001.86	-0.571376	0.456092	0.0141484	0.191995	11.8252	11.0563	10.535	10.4669	10.6953	6996	ENSG00000139372	thymine DNA glycosylase	protein-coding	12	104359593	104382656	23064	+	hTDG/TDG
LINC01711	29.7909	-0.129771	0.293314	0.0141711	0.191995	7.35699	5.92831	5.61913	5.91069	5.52502	79160	ENSG00000268941	long intergenic non-protein coding RNA 1711	ncRNA						LINC01711
SDC1	3848.55	-0.250301	0.451315	0.0142218	0.192526	13.1235	12.274	9.66531	11.8072	10.3174	6382	ENSG00000115884	syndecan 1	protein-coding	2	20400558	20425194	24637	-	CD138/SDC/SYND1/syndecan/SDC1
ISYNA1	1609.68	0.389051	0.776632	0.0142364	0.192567	10.1834	9.26272	11.6403	10.6984	10.7501	51477	ENSG00000105655	inositol-3-phosphate synthase 1	protein-coding	19	18545198	18549111	3914	-	INO1/INOS/IPS/IPS 1/IPS-1/ISYNA1
FSTL3	5452.03	-0.257729	0.464325	0.0144454	0.193649	12.7631	13.6073	9.74392	11.7646	11.8913	10272	ENSG00000070404	follistatin like 3	protein-coding	19	676389	683392	7004	+	FLRG/FSRP/FSTL3
C4orf46	692.74	0.483089	0.334673	0.0143697	0.193649	9.22241	9.0078	9.72078	9.96609	9.6607	201725	ENSG00000205208	chromosome 4 open reading frame 46	protein-coding	4	159587827	159593407	5581	-	RCDG1/C4orf46
C9orf72	547.25	0.521871	0.782295	0.0144015	0.193649	8.62279	8.41163	10.0526	9.01056	9.49794	203228	ENSG00000147894	C9orf72-SMCR8 complex subunit	protein-coding	9	27546543	27573864	27322	-	ALSFTD/DENND9/DENNL72/FTDALS/FTDALS1/C9orf72
TAGLN3	697.609	0.104355	0.275107	0.014456	0.193649	8.36151	7.08364	10.3491	7.66777	10.8206	29114	ENSG00000144834	transgelin 3	protein-coding	3	111717586	111732735	15150	+	NP22/NP24/NP25/TAGLN3
ACER2	185.491	-0.623812	0.707116	0.0144063	0.193649	8.6264	8.17353	7.66034	7.04572	7.60863	340485	ENSG00000177076	alkaline ceramidase 2	protein-coding	9	19397807	19452500	54694	+	ALKCDase2/ASAH3L/ACER2
IL11	570.594	-0.279241	0.510327	0.0144245	0.193649	10.0332	10.0616	7.23595	9.07663	8.41627	3589	ENSG00000095752	interleukin 11	protein-coding	19	55875750	55881831	6082	-	AGIF/IL-11/IL11
TAOK3	1580.74	0.462849	0.30449	0.0144063	0.193649	10.3632	10.1381	11.0475	10.9086	10.7535	51347	ENSG00000135090	TAO kinase 3	protein-coding	12	118587606	118810750	223145	-	DPK/JIK/MAP3K18/hKFC-A/TAOK3
RNF121	1796.12	-0.492211	0.326007	0.0143818	0.193649	11.4151	11.0493	10.369	10.5449	10.6618	55298	ENSG00000137522	ring finger protein 121	protein-coding	11	71639768	71708643	68876	+	RNF121
FNIP2	2123.22	-0.596845	0.532672	0.0143618	0.193649	11.5327	11.6969	10.0245	10.9593	10.6501	57600	ENSG00000052795	folliculin interacting protein 2	protein-coding	4	159690182	159827954	137773	+	FNIPL/MAPO1/FNIP2
BORA	227.917	0.547145	0.5015	0.0143772	0.193649	7.80366	7.49758	8.58162	8.48351	8.15447	79866	ENSG00000136122	BORA aurora kinase A activator	protein-coding	13	73302042	73330328	28287	+	C13orf34/BORA
HSD3B7	553.471	0.532287	0.447336	0.0144163	0.193649	8.93646	8.48749	9.45859	9.74517	9.35919	80270	ENSG00000099377	hydroxy-delta-5-steroid dehydrogenase, 3 beta- and steroid delta-isomerase 7	protein-coding	16	30996519	31000473	3955	+	CBAS1/PFIC4/SDR11E3/HSD3B7
CAST	14437.7	-0.598499	0.546177	0.0144546	0.193649	13.9909	14.662	12.81	13.441	13.5495	831	ENSG00000153113	calpastatin	protein-coding	5	95997741	96115299	117559	+	BS-17/PLACK/CAST
GAS6-AS1	67.7396	-0.212942	0.386202	0.0144872	0.193756	7.55656	7.44013	5.88916	6.79614	6.02544	650669	NA	GAS6 antisense RNA 1	ncRNA	13	114518583	114545814	27232	+	GAS6-AS1
URB1-AS1	93.0095	0.296267	0.536658	0.0144862	0.193756	6.8363	6.26025	7.41931	7.24594	7.79992	84996	ENSG00000256073	URB1 antisense RNA 1 (head to head)	ncRNA	21	33765442	33766266	825	+	C21orf119/PRED84/URB1-AS1
BEST3	136.386	0.0828954	0.263385	0.01455	0.19444	6.51697	5.85228	8.81158	6.01966	8.12855	144453	ENSG00000127325	bestrophin 3	protein-coding	12	70037334	70093196	55863	-	VMD2L3/BEST3
B3GAT2	15.748	0.0627702	0.254984	0.0145689	0.194537	5.39146	4.94739	6.73469	5.67561	5.90286	135152	ENSG00000112309	beta-1,3-glucuronyltransferase 2	protein-coding	6	71571069	71666788	95720	-	GLCATS/B3GAT2
BCAN	2741.03	0.0800214	0.262033	0.0145883	0.19464	9.82693	8.00214	13.0685	8.40914	11.9333	63827	ENSG00000132692	brevican	protein-coding	1	156611740	156629324	17585	+	BEHAB/CSPG7/BCAN
PRTG	488.546	-0.197996	0.365214	0.0146837	0.195443	10.6833	8.19639	8.22852	8.30212	7.51424	283659	ENSG00000166450	protogenin	protein-coding	15	55903739	56035177	131439	-	IGDCC5/PRTG
IGSF3	4057.11	0.461186	0.300459	0.0146757	0.195443	11.6983	11.4441	12.3993	12.1286	12.1686	3321	ENSG00000143061	immunoglobulin superfamily member 3	protein-coding	1	117117020	117210377	93358	-	EWI-3/LCDD/V8/IGSF3
MKNK1	1167.1	-0.503339	0.345561	0.0146746	0.195443	10.5834	10.7251	9.63263	10.0414	10.0571	8569	ENSG00000079277	MAPK interacting serine/threonine kinase 1	protein-coding	1	47023079	47082563	59485	-	MNK1/MKNK1
VPS37D	178.09	0.433568	0.83678	0.0147164	0.19572	7.42683	6.99087	8.61002	7.87218	7.97386	155382	ENSG00000176428	VPS37D subunit of ESCRT-I	protein-coding	7	73082174	73086440	4267	+	WBSCR24/VPS37D
GLIPR1	5231.12	-0.425895	0.990049	0.0147889	0.196371	13.3474	12.791	10.2857	12.0255	11.7879	11010	ENSG00000139278	GLI pathogenesis related 1	protein-coding	12	75874513	75895716	21204	+	CRISP7/GLIPR/RTVP1/GLIPR1
PBX1	7578.97	0.393744	0.738399	0.0147851	0.196371	12.4987	11.2156	13.6057	13.0088	13.1876	5087	ENSG00000185630	PBX homeobox 1	protein-coding	1	164528597	164854300	325704	+	CAKUHED/PBX1
UCP2	805.235	-0.611298	0.684017	0.0148362	0.196842	10.2338	10.4078	9.58217	8.51221	9.30751	7351	ENSG00000175567	uncoupling protein 2	protein-coding	11	73685716	73693889	8174	-	BMIQ4/SLC25A8/UCPH/UCP2
RAPGEF4	38.1328	0.292175	0.526298	0.0148639	0.197053	5.86015	6.15232	6.81062	6.54618	6.74067	11069	ENSG00000091428	Rap guanine nucleotide exchange factor 4	protein-coding	2	173600525	173917620	317096	+	CAMP-GEFII/CGEF2/EPAC/EPAC 2/EPAC2/Nbla00496/RAPGEF4
TLR4	934.864	-0.239005	0.428153	0.014885	0.197175	10.7465	10.771	8.28619	7.93236	9.89471	7099	ENSG00000136869	toll like receptor 4	protein-coding	9	120466453	120479769	13317	+	ARMD10/CD284/TLR-4/TOLL/TLR4
TNFRSF10B	10912.7	-0.460305	0.28309	0.0149137	0.197399	13.6839	13.862	13.2465	13.1823	12.9307	8795	ENSG00000120889	TNF receptor superfamily member 10b	protein-coding	8	22877648	22926700	49053	-	CD262/DR5/KILLER/KILLER/DR5/TRAIL-R2/TRAILR2/TRICK2/TRICK2A/TRICK2B/TRICKB/ZTNFR9/TNFRSF10B
IL11RA	630.011	0.283115	0.505869	0.0149322	0.197487	8.86807	7.99561	9.15119	10.3759	9.69606	3590	ENSG00000137070	interleukin 11 receptor subunit alpha	protein-coding	9	34650699	34661898	11200	+	CRSDA/IL11RA
MAL	243.01	0.0840468	0.263912	0.0149741	0.197614	6.88868	6.38113	8.38178	6.30592	9.7709	4118	ENSG00000172005	mal, T cell differentiation protein	protein-coding	2	95691400	95719737	28338	+	MVP17/VIP17/MAL
S100A6	6314.04	0.153008	0.312427	0.0149774	0.197614	11.737	10.2218	11.8621	14.034	12.7254	6277	ENSG00000197956	S100 calcium binding protein A6	protein-coding	1	153507076	153508717	1642	-	2A9/5B10/CABP/CACY/PRA/S10A6/S100A6
CARD19	590.871	0.535025	0.670055	0.0149645	0.197614	8.91599	8.37212	10.0412	9.28341	9.57594	84270	ENSG00000165233	caspase recruitment domain family member 19	protein-coding	9	95858450	95875565	17116	+	BinCARD/C9orf89/CARD19
GABRB1	19.9271	0.0516703	0.251321	0.0149973	0.19772	5.39146	4.94739	5.65477	5.71412	7.07519	2560	ENSG00000163288	gamma-aminobutyric acid type A receptor subunit beta1	protein-coding	4	47033295	47428447	395153	+	DEE45/EIEE45/GABRB1
TMEM145	36.8526	0.153662	0.313135	0.0150635	0.198436	6.04285	5.56284	7.07537	6.44947	6.56637	284339	ENSG00000167619	transmembrane protein 145	protein-coding	19	42817477	42829214	11738	+	TMEM145
TSPYL5	155.166	0.0578681	0.253239	0.0151008	0.19877	6.17133	5.92831	5.78113	9.53362	6.61649	85453	ENSG00000180543	TSPY like 5	protein-coding	8	98285714	98290176	4463	-	TSPYL5
CFAP57	31.8494	0.20494	0.37175	0.0151295	0.198989	5.89344	5.81141	6.41561	6.36199	6.91896	149465	ENSG00000243710	cilia and flagella associated protein 57	protein-coding	1	43638001	43720029	82029	+	VWS2/WDR65/CFAP57
VLDLR-AS1	215.871	-0.28029	0.508941	0.0152721	0.200706	7.97385	9.26541	7.02307	7.05599	7.87086	401491	ENSG00000236404	VLDLR antisense RNA 1	ncRNA	9	2422702	2622373	199672	-	linc-VLDLR/lincRNA-VLDLR/VLDLR-AS1
GLYATL2	39.7439	0.14182	0.302338	0.0153089	0.200874	5.89344	5.81141	7.27322	6.13978	6.71081	219970	ENSG00000156689	glycine-N-acyltransferase like 2	protein-coding	11	58601540	58611997	10458	-	BXMAS2-10/GATF-B/GLYATL2
MSH6	2942.05	0.515817	0.427016	0.0153044	0.200874	11.1922	10.7587	12.1178	11.6495	11.6828	2956	ENSG00000116062	mutS homolog 6	protein-coding	2	48010221	48034092	23872	+	GTBP/GTMBP/HNPCC5/HSAP/MMRCS3/MSH-6/p160/MSH6
GNAO1	2713.59	0.07682	0.260568	0.0153689	0.201502	9.80648	7.79932	12.7791	8.13631	12.4091	2775	ENSG00000087258	G protein subunit alpha o1	protein-coding	16	56225251	56391356	166106	+	DEE17/EIEE17/G-ALPHA-o/GNAO/HG1G/HLA-DQB1/NEDIM/GNAO1
PRR18	42.7215	0.115953	0.282415	0.0153863	0.201571	5.89344	5.72244	7.26585	5.93924	7.04079	285800	ENSG00000176381	proline rich 18	protein-coding	6	166719168	166721871	2704	-	PRR18
LINC02731	17.531	0.0762612	0.260312	0.0154091	0.201711	5.5192	4.94739	6.4008	5.81862	6.45911	100128239	ENSG00000204241	long intergenic non-protein coding RNA 2731	ncRNA	11	133902167	133911236	9070	+	LINC02731
POU6F1	706.393	0.533518	0.517363	0.015438	0.201931	9.27839	8.62806	10.0484	9.87572	9.67672	5463	ENSG00000184271	POU class 6 homeobox 1	protein-coding	12	51580719	51611477	30759	-	BRN5/MPOU/TCFB1/POU6F1
SPEF1	76.9781	0.154673	0.31396	0.015485	0.202387	6.42618	6.03106	7.67682	6.48262	7.66082	25876	ENSG00000101222	sperm flagellar 1	protein-coding	20	3758151	3762102	3952	-	C20orf28/CLAMP/SPEF1A/SPEF1
LAYN	3597.2	-0.407287	0.873932	0.0155116	0.202575	12.8153	12.2254	9.85431	11.2021	11.5578	143903	ENSG00000204381	layilin	protein-coding	11	111411233	111432470	21238	+	LAYN
CMTM5	15.9885	0.0221751	0.245007	0.015531	0.202669	4.94739	4.94739	6.47295	4.94739	6.54917	116173	ENSG00000166091	CKLF like MARVEL transmembrane domain containing 5	protein-coding	14	23846017	23848981	2965	+	CKLFSF5/CMTM5
COL16A1	6027.84	0.0894001	0.266612	0.0155496	0.202753	11.0723	9.25194	11.1022	14.4694	11.4513	1307	ENSG00000084636	collagen type XVI alpha 1 chain	protein-coding	1	32117848	32169768	51921	-	447AA/FP1572/COL16A1
SPATA17	116.195	0.421637	0.79118	0.0155979	0.203225	6.98736	6.69832	7.80698	7.27221	7.96213	128153	ENSG00000162814	spermatogenesis associated 17	protein-coding	1	217804695	218040484	235790	+	CFAP305/FAP305/IQCH/MOT17/MSRG-11/MSRG11/SPATA17
FLT3LG	42.7386	0.094776	0.269378	0.0156757	0.203511	5.78909	5.67345	6.6774	7.56697	5.83421	2323	ENSG00000090554	fms related receptor tyrosine kinase 3 ligand	protein-coding	19	49977466	49990894	13429	+	FL/FLG3L/FLT3L/FLT3LG
C11orf96	157.171	0.133967	0.295801	0.015681	0.203511	6.87579	6.44768	9.05769	7.47318	7.19411	387763	ENSG00000187479	chromosome 11 open reading frame 96	protein-coding	11	43964106	43965433	1328	+	AG2/C11orf96
SLC17A6	33.5569	0.0254462	0.245464	0.015664	0.203511	4.94739	5.22429	5.58133	7.76772	4.94739	57084	ENSG00000091664	solute carrier family 17 member 6	protein-coding	11	22359667	22401046	41380	+	DNPI/VGLUT2/SLC17A6
SOD2	4047.66	0.533769	0.543008	0.0156751	0.203511	11.7038	10.8649	12.3057	12.4889	12.1465	6648	ENSG00000112096	superoxide dismutase 2	protein-coding	6	160100149	160114353	14205	-	GC1/GClnc1/IPO-B/IPOB/MNSOD/MVCD6/Mn-SOD/SOD2
EFHD2	817.228	0.526963	0.622145	0.0156649	0.203511	9.18872	9.02691	9.53577	10.466	10.1377	79180	ENSG00000142634	EF-hand domain family member D2	protein-coding	1	15736391	15756839	20449	+	SWS1/EFHD2
NIPAL4	86.0113	-0.499364	1.0234	0.0157329	0.204025	7.52527	7.68969	6.38579	7.04572	6.54917	348938	ENSG00000172548	NIPA like domain containing 4	protein-coding	5	156887027	156901730	14704	+	ARCI6/ICHTHYIN/ICHYN/SLC57A6/NIPAL4
GABRG2	17.7806	0.0374263	0.247668	0.015809	0.204379	4.94739	5.22429	5.1731	5.75063	7.04079	2566	ENSG00000113327	gamma-aminobutyric acid type A receptor subunit gamma2	protein-coding	5	161494648	161582545	87898	+	CAE2/DEE74/ECA2/EIEE74/FEB8/GEFSP3/GABRG2
CCDC103	305.826	0.195997	0.36026	0.0158047	0.204379	7.81011	7.12145	9.53282	7.88332	8.90317	388389	ENSG00000167131	coiled-coil domain containing 103	protein-coding	17	42977080	42981047	3968	+	CILD17/PR46b/SMH/CCDC103
MAN1C1	5745.6	0.191812	0.354554	0.0158093	0.204379	11.8762	10.0861	12.9884	12.1271	13.5005	57134	ENSG00000117643	mannosidase alpha class 1C member 1	protein-coding	1	25943959	26111258	167300	+	HMIC/MAN1A3/MAN1C/pp6318/MAN1C1
PICALM	13114.9	-0.481591	0.327761	0.0157838	0.204379	14.1716	13.9779	13.0572	13.4901	13.4594	8301	ENSG00000073921	phosphatidylinositol binding clathrin assembly protein	protein-coding	11	85668214	85780923	112710	-	CALM/CLTH/LAP/PICALM
TIE1	53.1066	-0.14741	0.307963	0.01583	0.204488	7.95077	6.09362	5.96175	6.09355	6.05363	7075	ENSG00000066056	tyrosine kinase with immunoglobulin like and EGF like domains 1	protein-coding	1	43766566	43791552	24987	+	JTK14/LMPHM11/TIE/TIE1
GSTA4	1687.5	0.510396	0.684687	0.0158575	0.204684	10.2687	9.76317	11.3326	10.4913	11.3563	2941	ENSG00000170899	glutathione S-transferase alpha 4	protein-coding	6	52842746	52860178	17433	-	GSTA4-4/GTA4/GSTA4
ARHGAP29	8121.94	-0.549962	0.921993	0.01587	0.204687	13.8362	13.444	11.273	12.6856	12.5712	9411	ENSG00000137962	Rho GTPase activating protein 29	protein-coding	1	94615403	94740624	125222	-	PARG1/ARHGAP29
DACT2	335.196	0.0527638	0.25161	0.0158902	0.204789	6.97543	5.42555	10.5707	6.91571	7.00544	168002	ENSG00000164488	dishevelled binding antagonist of beta catenin 2	protein-coding	6	168707584	168720402	12819	-	C6orf116/DAPPER2/DPR2/bA503C24.7/DACT2
KCTD6	848.664	0.324737	0.590332	0.0159622	0.204924	9.22479	8.58991	10.7551	9.45863	10.1415	200845	ENSG00000168301	potassium channel tetramerization domain containing 6	protein-coding	3	58477823	58488087	10265	+	KCASH3/KCTD6
LINC00880	11.2924	0.0524152	0.251599	0.0159298	0.204924	5.20445	4.94739	6.57964	5.4357	5.67518	339894	ENSG00000243629	long intergenic non-protein coding RNA 880	ncRNA	3	156799456	156840791	41336	-	LINC00880
PTGS1	359.976	0.0547052	0.252205	0.0159227	0.204924	6.44493	6.66307	6.05006	10.7207	6.94428	5742	ENSG00000095303	prostaglandin-endoperoxide synthase 1	protein-coding	9	125132809	125157982	25174	+	COX1/COX3/PCOX1/PES-1/PGG/HS/PGHS-1/PGHS1/PHS1/PTGHS/PTGS1
LEF1-AS1	15.0809	-0.17552	0.335814	0.0159381	0.204924	6.34781	6.23432	5.58133	5.37078	5.71834	641518	ENSG00000232021	LEF1 antisense RNA 1	ncRNA	4	109088681	109097586	8906	+	LEF1NAT/LEF1-AS1
CRISPLD1	9512.63	0.209788	0.379572	0.0159617	0.204924	12.4059	11.4353	14.1803	12.284	13.9768	83690	ENSG00000121005	cysteine rich secretory protein LCCL domain containing 1	protein-coding	8	75896708	75946793	50086	+	CRISP-10/CRISP10/LCRISP1/CRISPLD1
FAM178B	9.38649	0.130903	0.293358	0.0160103	0.205226	5.31044	5.3384	5.91406	5.91069	5.90286	51252	ENSG00000168754	family with sequence similarity 178 member B	protein-coding	2	97541619	97652301	110683	-	FAM178B
CAPN5	3359.63	0.279624	0.495219	0.016007	0.205226	10.9799	10.4246	12.8416	11.2536	11.94	726	ENSG00000149260	calpain 5	protein-coding	11	76777992	76837198	59207	+	ADNIV/HTRA3/VRNI/nCL-3/CAPN5
HEPACAM	364.742	0.0636526	0.255229	0.0160934	0.205687	7.26424	5.72244	10.4649	6.49885	8.58511	220296	ENSG00000165478	hepatic and glial cell adhesion molecule	protein-coding	11	124789146	124806308	17163	-	GlialCAM/HEPN1/MLC2A/MLC2B/HEPACAM
FIGNL2	95.7249	0.174488	0.333972	0.0161059	0.205687	6.61723	6.26025	8.23219	7.03538	7.14139	401720	ENSG00000261308	fidgetin like 2	protein-coding	12	52211676	52225701	14026	-	FIGNL2
FXYD7	8.86891	0.110374	0.27876	0.0161081	0.205687	5.31044	5.22429	5.78113	5.81862	6.05363	53822	ENSG00000221946	FXYD domain containing ion transport regulator 7	protein-coding	19	35634154	35645205	11052	+	FXYD7
SGCD	2341.1	0.0604658	0.254106	0.0160871	0.205687	7.67504	9.12475	6.96857	13.1589	10.941	6444	ENSG00000170624	sarcoglycan delta	protein-coding	5	155135063	156194798	1059736	+	35DAG/CMD1L/DAGD/LGMDR6/SG-delta/SGCDP/SGD/SGCD
NEK4	1282.89	0.517279	0.627408	0.0160636	0.205687	9.91772	9.44879	11.1111	10.243	10.6698	6787	ENSG00000114904	NIMA related kinase 4	protein-coding	3	52744796	52804965	60170	-	NRK2/STK2/pp12301/NEK4
LRRIQ1	227.66	0.116933	0.283055	0.0161727	0.206354	7.40106	6.03106	8.95325	7.41986	9.01123	84125	ENSG00000133640	leucine rich repeats and IQ motif containing 1	protein-coding	12	85430099	85638883	208785	+	LRRIQ1
NUTM2D	45.991	0.248705	0.437645	0.0162129	0.206709	6.24108	5.92831	6.6774	7.14488	6.71081	728130	ENSG00000214562	NUT family member 2D	protein-coding	10	89117477	89130452	12976	+	FAM22D/NUTM2D
FRAT1	44.3505	0.185438	0.346054	0.0163558	0.20837	5.75092	6.20772	6.96857	7.04572	6.4777	10023	ENSG00000165879	FRAT regulator of WNT signaling pathway 1	protein-coding	10	99079022	99081672	2651	+	FRAT1
LINC01102	127.48	0.0869369	0.265246	0.01639	0.208647	6.58476	5.76826	9.01174	6.96053	6.76983	150568	ENSG00000235597	long intergenic non-protein coding RNA 1102	ncRNA	2	105050805	105129215	78411	+	LINC01102
FAM163B	9.33031	0.0628593	0.255044	0.016515	0.210078	4.94739	5.22429	5.72078	5.54405	6.34053	642968	ENSG00000196990	family with sequence similarity 163 member B	protein-coding	9	136443537	136445368	1832	-	C9orf166/FAM163B
MMRN1	76.7092	0.0343761	0.247005	0.0165285	0.210089	5.66791	4.94739	5.68857	5.4927	8.72232	22915	ENSG00000138722	multimerin 1	protein-coding	4	90816003	90875780	59778	+	ECM/EMILIN4/GPIa*/MMRN/MMRN1
CDC14B	1457.57	0.487454	0.38312	0.0165531	0.210241	10.256	9.85138	10.5956	10.9811	10.8748	8555	ENSG00000081377	cell division cycle 14B	protein-coding	9	99262395	99382112	119718	-	CDC14B3/Cdc14B1/Cdc14B2/hCDC14B/CDC14B
LOC101929130	27.1729	0.0398073	0.248173	0.016605	0.21053	5.39146	4.94739	5.45006	7.48804	5.57932	101929130	ENSG00000283175	uncharacterized LOC101929130	ncRNA						LOC101929130
IL34	256.745	-0.178889	0.340115	0.0166095	0.21053	8.82164	9.30244	6.09122	7.51002	7.85187	146433	ENSG00000157368	interleukin 34	protein-coding	16	70613798	70694585	80788	+	C16orf77/IL-34/IL34
ENG	1065.21	0.0686841	0.25712	0.0166265	0.21053	7.90944	7.82911	7.1174	12.1257	9.08256	2022	ENSG00000106991	endoglin	protein-coding	9	130577291	130617052	39762	-	END/HHT1/ORW1/ENG
GAB1	4480.66	0.154548	0.313674	0.0166173	0.21053	11.11	10.1996	13.2072	10.7146	12.9989	2549	ENSG00000109458	GRB2 associated binding protein 1	protein-coding	4	144257983	144395718	137736	+	DFNB26/GAB1
CSF1R	67.3043	-0.197133	0.362219	0.016659	0.210782	7.82929	7.04469	5.75158	6.51484	6.49599	1436	ENSG00000182578	colony stimulating factor 1 receptor	protein-coding	5	149432854	149492935	60082	-	BANDDOS/C-FMS/CD115/CSF-1R/CSFR/FIM2/FMS/HDLS/HDLS1/M-CSF-R/CSF1R
WDR49	52.7538	0.0805405	0.262149	0.0166858	0.210961	6.01491	5.3384	7.83161	6.11694	6.71081	151790	ENSG00000174776	WD repeat domain 49	protein-coding	3	167196473	167371728	175256	-	WDR49
COL1A2	174378	0.0273989	0.245764	0.0167498	0.211456	13.5113	7.68152	12.5487	19.6235	15.5082	1278	ENSG00000164692	collagen type I alpha 2 chain	protein-coding	7	94023873	94060544	36672	+	EDSARTH2/EDSCV/OI4/COL1A2
PTMA	8970.34	0.510935	0.47443	0.0167504	0.211456	12.62	12.4433	13.4462	13.7753	12.986	5757	ENSG00000187514	prothymosin alpha	protein-coding	2	232573235	232578250	5016	+	TMSA/PTMA
NET1	646.134	0.256232	0.44979	0.0167827	0.211704	8.63	8.39694	9.14733	10.6056	9.39192	10276	ENSG00000173848	neuroepithelial cell transforming 1	protein-coding	10	5454514	5501019	46506	+	ARHGEF8/NET1A/NET1
ATAD3C	15.2018	-0.207824	0.375385	0.0168089	0.211717	6.32731	6.20772	5.49749	5.71412	5.62906	219293	ENSG00000215915	ATPase family AAA domain containing 3C	protein-coding	1	1385069	1405538	20470	+	ATAD3C
CHAF1B	357.977	0.508948	0.606574	0.0168092	0.211717	8.35715	7.80682	9.26411	8.96734	8.70849	8208	ENSG00000159259	chromatin assembly factor 1 subunit B	protein-coding	21	37757689	37789125	31437	+	CAF-1/CAF-IP60/CAF1/CAF1A/CAF1P60/MPHOSPH7/MPP7/CHAF1B
NID2	1774.62	0.0718884	0.258401	0.0168565	0.211921	7.8482	9.00137	7.48995	12.6996	10.6393	22795	ENSG00000087303	nidogen 2	protein-coding	14	52471520	52535946	64427	-	NID-2/NID2
APOD	441.062	0.0765829	0.26036	0.0168636	0.211921	7.35699	6.82995	6.62953	10.7509	8.59643	347	ENSG00000189058	apolipoprotein D	protein-coding	3	195295573	195311076	15504	-	APOD
C4orf48	183.699	0.33913	0.613188	0.0168593	0.211921	6.98736	7.44988	8.64337	7.73726	8.17487	401115	ENSG00000243449	chromosome 4 open reading frame 48	protein-coding	4	2043720	2045697	1978	+	CHR4_55/C4orf48
GRM8	27.8713	0.0635094	0.255142	0.0168807	0.211976	5.5192	5.3384	5.75158	7.40424	5.71834	2918	ENSG00000179603	glutamate metabotropic receptor 8	protein-coding	7	126078652	126893147	814496	-	GLUR8/GPRC1H/MGLUR8/mGlu8/GRM8
SMC2	1607.74	0.491751	0.665428	0.0169221	0.212336	10.3239	9.54016	11.3578	10.6464	11.0295	10592	ENSG00000136824	structural maintenance of chromosomes 2	protein-coding	9	106856541	106903700	47160	+	CAP-E/CAPE/SMC-2/SMC2L1/SMC2
LINC01224	120.309	0.116763	0.282975	0.0169552	0.212591	6.51697	6.28555	8.74154	6.54618	7.48128	104472717	ENSG00000269416	long intergenic non-protein coding RNA 1224	ncRNA						LINC01224
FHL1	15690.6	0.259283	0.454398	0.017059	0.213092	13.2425	12.4351	14.2575	13.3998	15.0162	2273	ENSG00000022267	four and a half LIM domains 1	protein-coding	X	135228861	135293518	64658	+	FCMSU/FHL-1/FHL1A/FHL1B/FLH1A/KYOT/RBMX1A/RBMX1B/SLIM/SLIM-1/SLIM1/SLIMMER/XMPMA/FHL1
SERTM2	11.5272	0.116395	0.282545	0.0170375	0.213092	5.45949	5.22429	5.83699	6.11694	6.05363	401613	ENSG00000260802	serine rich and transmembrane domain containing 2	protein-coding	X	110754890	110765627	10738	+	DKFZp686D0853/LINC00890/SERTM2
FERMT1	2301.51	-0.0967256	0.270767	0.0170591	0.213092	8.61553	13.2316	7.85581	8.14554	10.3219	55612	ENSG00000101311	FERM domain containing kindlin 1	protein-coding	20	6055492	6104191	48700	-	C20orf42/DTGCU2/KIND1/UNC112A/URP1/FERMT1
DPP10	180.662	0.0509602	0.251052	0.017016	0.213092	6.49938	4.94739	8.25404	9.29783	6.64876	57628	ENSG00000175497	dipeptidyl peptidase like 10	protein-coding	2	115199899	116602326	1402428	+	DPL2/DPPY/DPRP-3/DPRP3/DPP10
CENPH	424.853	0.295406	0.522723	0.017049	0.213092	8.35715	7.74559	9.88238	8.76528	8.96259	64946	ENSG00000153044	centromere protein H	protein-coding	5	68485375	68506184	20810	+	CENPH
SUV39H1	297.222	0.506547	0.471022	0.0170876	0.213128	8.21028	7.70589	8.82132	8.63461	8.73261	6839	ENSG00000101945	SUV39H1 histone lysine methyltransferase	protein-coding	X	48553945	48567406	13462	+	H3-K9-HMTase 1/KMT1A/MG44/SUV39H/SUV39H1
NCALD	1042.72	0.153676	0.312685	0.0170827	0.213128	9.45872	7.44988	10.716	11.007	9.8053	83988	ENSG00000104490	neurocalcin delta	protein-coding	8	102698770	103137135	438366	-	NCALD
LRRC8C-DT	13.4296	0.0685193	0.25704	0.0172157	0.214405	5.31044	5.22429	6.38579	5.37078	6.276	400761	ENSG00000231999	LRRC8C divergent transcript	ncRNA	1	90090408	90098453	8046	-	LRRC8C-DT
UCHL1	15541.4	-0.557793	0.554139	0.0172116	0.214405	14.5041	14.4238	12.877	13.2814	13.9032	7345	ENSG00000154277	ubiquitin C-terminal hydrolase L1	protein-coding	4	41258898	41270446	11549	+	HEL-117/HEL-S-53/NDGOA/PARK5/PGP 9.5/PGP9.5/PGP95/SPG79/UCHL-1/Uch-L1/UCHL1
PIK3AP1	598.228	-0.0987468	0.271881	0.0173266	0.215302	9.54676	10.9143	6.16859	6.09355	8.81561	118788	ENSG00000155629	phosphoinositide-3-kinase adaptor protein 1	protein-coding	10	98353069	98480279	127211	-	BCAP/PIK3AP1
TNRC6C	972.063	0.505604	0.53056	0.0173101	0.215302	9.52765	9.26541	10.4392	9.8155	10.5705	57690	ENSG00000078687	trinucleotide repeat containing adaptor 6C	protein-coding	17	76000318	76104916	104599	+	TNRC6C
GINS3	314.896	0.467232	0.702846	0.0173226	0.215302	8.08914	7.69781	9.18356	8.35862	8.90317	64785	ENSG00000181938	GINS complex subunit 3	protein-coding	16	58426298	58440048	13751	+	PSF3/GINS3
CKMT2	31.937	-0.392494	0.768514	0.0174039	0.216101	6.78161	6.62674	5.88916	6.13978	6.08099	1160	ENSG00000131730	creatine kinase, mitochondrial 2	protein-coding	5	80529139	80562217	33079	+	SMTCK/CKMT2
CBWD1	346.922	0.457706	0.330291	0.0174403	0.216392	8.37017	8.17353	8.94882	8.75932	8.91826	55871	ENSG00000172785	COBW domain containing 1	protein-coding	9	121038	179075	58038	-	CBWD1/COBP/ZNG1A
METRN	2060.57	0.164553	0.323042	0.0175499	0.21759	10.2467	8.95887	11.7416	10.0499	12.1067	79006	ENSG00000103260	meteorin, glial cell differentiation regulator	protein-coding	16	765173	767480	2308	+	C16orf23/c380A1.2/METRN
SLC27A3	156.398	0.490314	0.63538	0.0176464	0.217975	7.08998	7.3386	7.63806	8.15471	8.14933	11000	ENSG00000143554///ENSG00000263163	solute carrier family 27 member 3	protein-coding	1	153747768	153752633	4866	+	ACSVL3/FATP3/VLCS-3/SLC27A3
FREM1	220.744	0.103492	0.27424	0.0176372	0.217975	7.30212	5.92831	7.17405	9.0452	8.93319	158326	ENSG00000164946	FRAS1 related extracellular matrix 1	protein-coding	9	14734664	14910993	176330	-	BNAR/C9orf143/C9orf145/C9orf154/MOTA/TILRR/TRIGNO2/FREM1
MOXD1	8314.31	0.251915	0.431463	0.0176257	0.217975	12.4269	11.4986	14.1048	12.808	13.085	26002	ENSG00000079931	monooxygenase DBH like 1	protein-coding	6	132617194	132722664	105471	-	MOX/PRO5780/dJ248E1.1/MOXD1
ARNTL2	890.129	-0.532011	0.779747	0.0176461	0.217975	10.6306	10.3152	8.71566	9.8716	9.06641	56938	ENSG00000029153	aryl hydrocarbon receptor nuclear translocator like 2	protein-coding	12	27485787	27578746	92960	+	ARNTL2/CLIF/MOP9/PASD9/bHLHe6/BMAL2
RMI1	498.814	0.49508	0.604489	0.0176027	0.217975	8.76712	8.185	9.68138	9.46959	9.06641	80010	ENSG00000178966	RecQ mediated genome instability 1	protein-coding	9	86595637	86618987	23351	+	BLAP75/C9orf76/FAAP75/RMI1
CCDC184	770.737	0.30171	0.531902	0.017661	0.217993	9.23661	8.24104	9.73111	9.74517	10.5894	387856	ENSG00000177875	coiled-coil domain containing 184	protein-coding	12	48577366	48579709	2344	+	C12orf68/CCDC184
BMP7	2793.94	0.0883539	0.265903	0.0176874	0.218158	10.2004	7.74559	12.2459	9.32222	12.85	655	ENSG00000101144	bone morphogenetic protein 7	protein-coding	20	55743809	55841707	97899	-	OP-1/BMP7
MBP	852.499	-0.309521	0.56235	0.0177233	0.21829	10.6386	10.4282	7.83648	9.41206	9.41121	4155	ENSG00000197971	myelin basic protein	protein-coding	18	74690789	74844774	153986	-	MBP
LPCAT2	4561.91	-0.281033	0.504765	0.0177289	0.21829	12.836	13.0333	10.1973	10.6805	12.1692	54947	ENSG00000087253	lysophosphatidylcholine acyltransferase 2	protein-coding	16	55542913	55620582	77670	+	AGPAT11/AYTL1/LPLAT9/LysoPAFAT/LPCAT2
LRFN3	619.605	0.493705	0.462282	0.0177375	0.21829	9.08525	8.62387	9.86255	9.40447	9.73567	79414	ENSG00000126243	leucine rich repeat and fibronectin type III domain containing 3	protein-coding	19	36428022	36436097	8076	+	FIGLER1/SALM4/LRFN3
EHD4-AS1	5.92858	-0.100221	0.272335	0.0177597	0.218402	5.66791	6.03106	5.1731	5.2935	5.20709	101928363	ENSG00000259883	EHD4 antisense RNA 1	ncRNA						EHD4-AS1
C1QTNF2	47.2991	0.109746	0.278005	0.0178905	0.219774	5.78909	5.92831	6.41561	7.68707	6.25359	114898	ENSG00000145861	C1q and TNF related 2	protein-coding	5	159774775	159797648	22874	-	CTRP2/zacrp2/C1QTNF2
ARSI	336.988	0.155113	0.313638	0.0178976	0.219774	7.82293	7.09636	7.76664	9.80257	8.9684	340075	ENSG00000183876	arylsulfatase family member I	protein-coding	5	149675909	149682525	6617	-	ASI/SPG66/ARSI
DPYSL5	4382.32	0.0967179	0.270335	0.0179898	0.220581	10.9313	8.53739	13.4958	10.2096	12.805	56896	ENSG00000157851	dihydropyrimidinase like 5	protein-coding	2	27070969	27173219	102251	+	CRAM/CRMP-5/CRMP5/CV2/RTSC4/Ulip6/DPYSL5
ROM1	397.286	0.191349	0.352389	0.017984	0.220581	8.0679	7.5162	9.91217	8.11297	9.20067	6094	ENSG00000149489	retinal outer segment membrane protein 1	protein-coding	11	62380213	62382592	2380	+	ROM/ROSP1/RP7/TSPAN23/ROM1
CCDC152	90.589	0.33675	0.595745	0.0180692	0.221105	6.48152	6.78223	7.44542	7.0863	7.75281	100129792	ENSG00000198865	coiled-coil domain containing 152	protein-coding	5	42756920	42802539	45620	+	CH5400/CCDC152
DNAH6	127.745	0.111087	0.2789	0.0180471	0.221105	6.8363	5.81141	8.12947	6.79614	8.43324	1768	ENSG00000115423	dynein axonemal heavy chain 6	protein-coding	2	84743579	85046713	303135	+	DNHL1/Dnahc6/HL-2/HL2/DNAH6
PTGR3	1453.39	0.472499	0.376838	0.0180725	0.221105	10.1019	10.0493	11.1141	10.6726	10.6118	284273	ENSG00000180011	prostaglandin reductase 3	protein-coding	18	72909278	72921281	12004	-	PRG-3/PTGR-3/ZADH2/PTGR3
NR2C2AP	276.216	0.487595	0.423952	0.0181006	0.221125	8.12042	7.72191	8.72866	8.52634	8.61511	126382	ENSG00000184162	nuclear receptor 2C2 associated protein	protein-coding	19	19312224	19314238	2015	-	TRA16/NR2C2AP
EPHA2	4052.9	-0.515081	0.784172	0.0180993	0.221125	12.7766	12.4489	10.9067	10.874	12.0247	1969	ENSG00000142627	EPH receptor A2	protein-coding	1	16450832	16482582	31751	-	ARCC2/CTPA/CTPP1/CTRCT6/ECK/EPHA2
CROCC	1019.78	0.495474	0.499566	0.0181146	0.221133	9.65281	9.31025	10.5336	9.92294	10.56	9696	ENSG00000058453	ciliary rootlet coiled-coil, rootletin	protein-coding	1	17066768	17299474	232707	+	CROCC1/ROLT/TAX1BP2/CROCC
C3AR1	16.5249	-0.174832	0.33408	0.0181394	0.221275	6.6011	5.99811	5.54098	5.67561	5.62906	719	ENSG00000171860	complement C3a receptor 1	protein-coding	12	8210919	8218955	8037	-	AZ3B/C3AR/HNFAG09/C3AR1
NA	59.3472	-0.150292	0.309905	0.018214	0.222022	7.57957	7.24015	5.49749	6.56153	6.05363	105376779	NA	NA
SEMA4C	1505.18	0.495014	0.481449	0.0182331	0.222091	10.3072	9.68729	11.1366	10.8393	10.6936	54910	ENSG00000168758	semaphorin 4C	protein-coding	2	97525473	97535735	10263	-	M-SEMA-F/SEMACL1/SEMAF/SEMAI/SEMA4C
SLCO1A2	14.9664	0.0996274	0.271844	0.0182618	0.222279	5.39146	5.42555	6.25755	5.63475	6.40141	6579	ENSG00000084453	solute carrier organic anion transporter family member 1A2	protein-coding	12	21417534	21548371	130838	-	OATP/OATP-A/OATP1A2/SLC21A3/SLCO1A2
LINC00592	7.99567	-0.0806699	0.262215	0.0183089	0.222689	5.98608	6.06286	4.94739	5.19242	5.396	283404	ENSG00000258279	long intergenic non-protein coding RNA 592	ncRNA	12	52604714	52617597	12884	+	LINC00592
CRB2	3219.47	0.0952146	0.26946	0.0183643	0.223038	10.464	8.30547	12.8858	9.51963	12.6369	286204	ENSG00000148204	crumbs cell polarity complex component 2	protein-coding	9	126118448	126141032	22585	+	FSGS9/VMCKD/CRB2
MIR503HG	248.292	0.0662078	0.256099	0.0183603	0.223038	6.75333	6.23432	6.20511	10.0859	7.36823	84848	NA	MIR503 host gene	ncRNA	X	133677407	133680660	3254	-	H19X/MIR503HG2/MIR503HG
JAG1	11140.5	-0.500205	0.78972	0.018461	0.223885	13.9927	14.1537	13.1599	11.8115	13.093	182	ENSG00000101384	jagged canonical Notch ligand 1	protein-coding	20	10618332	10654694	36363	-	AGS/AGS1/AHD/AWS/CD339/CMT2HH/DCHE/HJ1/JAGL1/JAG1
DHRS3	794.2	0.147394	0.306577	0.0184603	0.223885	8.91304	7.72191	9.24258	11.1407	9.47776	9249	ENSG00000162496	dehydrogenase/reductase 3	protein-coding	1	12627939	12677820	49882	-	DD83.1/RDH17/Rsdr1/SDR1/SDR16C1/retSDR1/DHRS3
GRAMD1C	256.693	0.139012	0.299309	0.0184902	0.224076	7.56427	6.60815	9.3836	7.45059	8.77637	54762	ENSG00000178075	GRAM domain containing 1C	protein-coding	3	113547029	113666021	118993	+	GRAMD1C
ADAMTS6	693.883	-0.531132	0.672989	0.0185516	0.224493	10.1712	10.0336	8.43045	9.50018	8.9655	11174	ENSG00000049192	ADAM metallopeptidase with thrombospondin type 1 motif 6	protein-coding	5	64444563	64777704	333142	-	ADAM-TS 6/ADAM-TS6/ADAMTS-6/ADAMTS6
HCFC1R1	1586.89	0.488079	0.581116	0.0185451	0.224493	10.3589	9.59658	10.9084	10.7547	11.2891	54985	ENSG00000103145	host cell factor C1 regulator 1	protein-coding	16	3072626	3074287	1662	-	HPIP/HCFC1R1
SEPTIN7	18142.7	0.503202	0.568511	0.0185768	0.224635	13.7068	13.205	14.6746	13.9305	14.6906	989	ENSG00000122545	septin 7	protein-coding	7	35840596	35946715	106120	+	CDC10/CDC3/NBLA02942/SEPT7/SEPT7A/SEPTIN7
PPM1H	300.026	-0.534839	0.598555	0.0186323	0.224999	9.08525	8.83413	7.70919	7.88885	8.44166	57460	ENSG00000111110	protein phosphatase, Mg2+/Mn2+ dependent 1H	protein-coding	12	63037763	63328665	290903	-	ARHCL1/NERPP-2C/URCC2/PPM1H
TMEM187	196.601	0.370652	0.649307	0.0186339	0.224999	7.60966	7.03145	8.16069	7.97974	8.66256	8269	ENSG00000177854	transmembrane protein 187	protein-coding	X	153237991	153248646	10656	+	CXorf12/DXS9878E/ITBA1/TMEM187
ZNF519	181.883	0.258574	0.448672	0.0186959	0.225584	7.40106	6.89087	8.73124	7.66127	8.12331	162655	ENSG00000175322	zinc finger protein 519	protein-coding	18	14075989	14132489	56501	-	HsT2362/ZNF519
NOTUM	26.2082	-0.259221	0.454772	0.0187662	0.226028	6.69473	6.48995	5.68857	6.01966	5.93516	147111	ENSG00000185269	notum, palmitoleoyl-protein carboxylesterase	protein-coding	17	79910383	79919057	8675	-	hNOTUM/NOTUM
GLA	765.167	0.453617	0.341731	0.01875	0.226028	9.42607	9.0613	9.85431	9.85361	10.0434	2717	ENSG00000102393	galactosidase alpha	protein-coding	X	100652779	100663001	10223	-	GALA/GLA
VPS51	1982.07	0.401857	0.256669	0.018787	0.226028	10.7465	10.5196	11.1931	11.2356	11.1534	738	ENSG00000149823	VPS51 subunit of GARP complex	protein-coding	11	64863587	64879332	15746	+	ANG2/ANG3/C11orf2/C11orf3/FFR/PCH13/VPS51
MFAP5	48227.2	-0.134473	0.296237	0.0187768	0.226028	16.2643	16.7787	11.6272	12.6714	15.3097	8076	ENSG00000197614	microfibril associated protein 5	protein-coding	12	8798540	8815433	16894	-	AAT9/MAGP-2/MAGP2/MFAP-5/MP25/MFAP5
SLC16A5	92.1256	0.0577322	0.253107	0.0188687	0.226847	5.98608	5.67345	5.72078	8.84056	6.276	9121	ENSG00000170190	solute carrier family 16 member 5	protein-coding	17	73083822	73102255	18434	+	MCT5/MCT6/SLC16A5
ATAD5	270.682	0.262542	0.454987	0.0188932	0.226978	7.88527	7.17022	9.22988	8.19525	8.53103	79915	ENSG00000176208	ATPase family AAA domain containing 5	protein-coding	17	29159023	29222295	63273	+	C17orf41/ELG1/FRAG1/ATAD5
F5	15.2582	0.109852	0.277932	0.018913	0.227052	5.45949	5.42555	5.8635	6.53061	5.93516	2153	ENSG00000198734	coagulation factor V	protein-coding	1	169481192	169555769	74578	-	FVL/PCCF/RPRGL1/THPH2/F5
AQP3	250.84	-0.485828	0.78554	0.0189515	0.22735	8.54474	9.02375	7.1976	7.89436	8.05334	360	ENSG00000165272	aquaporin 3 (Gill blood group)	protein-coding	9	33441152	33447631	6480	-	AQP-3/GIL/AQP3
DLL1	226.748	0.118676	0.283839	0.0189969	0.227403	7.15415	6.71557	9.3302	6.84535	8.67329	28514	ENSG00000198719///ENSG00000275555	delta like canonical Notch ligand 1	protein-coding	6	170591294	170599697	8404	-	DELTA1/DL1/Delta/NEDBAS/DLL1
TFAP4	116.018	0.195128	0.356126	0.0189739	0.227403	6.70965	6.64504	7.67682	8.32256	6.96909	7023	ENSG00000090447	transcription factor AP-4	protein-coding	16	4307187	4323001	15815	-	AP-4/bHLHc41/TFAP4
C22orf23	2258.08	-0.367276	0.701399	0.0189954	0.227403	11.6396	12.0599	10.3398	9.37951	11.0858	84645	ENSG00000128346	chromosome 22 open reading frame 23	protein-coding	22	38339057	38349676	10620	-	EVG1/dJ1039K5.6/C22orf23
PPP1R13L	722.769	-0.345853	0.639677	0.0190609	0.228005	9.76795	10.6503	8.03141	9.37757	8.98854	10848	ENSG00000104881	protein phosphatase 1 regulatory subunit 13 like	protein-coding	19	45882892	45909607	26716	-	IASPP/NKIP1/RAI/RAI4/PPP1R13L
CYBC1	1900.4	0.489941	0.429491	0.019136	0.228575	10.5393	10.241	11.532	10.9482	11.0852	79415	ENSG00000178927	cytochrome b-245 chaperone 1	protein-coding	17	80400463	80408707	8245	-	C17orf62/CGD5/Eros/CYBC1
TTLL4	912.719	0.483608	0.479765	0.0191227	0.228575	9.65281	9.00137	10.3806	10.056	10.1694	9654	ENSG00000135912	tubulin tyrosine ligase like 4	protein-coding	2	219575568	219620138	44571	+	TTLL4
NWD1	179.377	0.111066	0.278729	0.0193832	0.231362	6.97543	6.38113	8.21744	6.705	9.13253	284434	ENSG00000188039	NACHT and WD repeat domain containing 1	protein-coding	19	16830787	16928774	97988	+	NWD1
MIR9-1HG	7424.71	0.0828851	0.263197	0.0194633	0.231857	11.1523	10.0632	14.0234	9.20686	14.0396	10485	ENSG00000125462	MIR9-1 host gene	ncRNA	1	156374055	156400493	26439	-	C1orf61/CROC4/MIR9-1HG
ABAT	8863.07	0.141474	0.301242	0.0194665	0.231857	12.1391	10.9447	14.2661	11.6423	13.8958	18	ENSG00000183044	4-aminobutyrate aminotransferase	protein-coding	16	8768444	8878432	109989	+	GABA-AT/GABAT/NPD009/ABAT
LIMS1	9912.54	-0.508793	0.460062	0.0194653	0.231857	13.9148	13.5896	12.6149	12.5605	13.2563	3987	ENSG00000169756	LIM zinc finger domain containing 1	protein-coding	2	109150811	109303702	152892	+	PINCH/PINCH-1/PINCH1/LIMS1
SRGAP1	2297.74	0.480952	0.485618	0.0194815	0.23187	10.5778	10.6452	11.2862	11.1767	11.9117	57522	ENSG00000196935	SLIT-ROBO Rho GTPase activating protein 1	protein-coding	12	64238541	64541613	303073	+	ARHGAP13/NMTC2/SRGAP1
EBF3	51.7882	0.0500951	0.250762	0.0195272	0.232082	5.75092	5.22429	5.45006	8.08923	6.31946	253738	ENSG00000108001	EBF transcription factor 3	protein-coding	10	131633496	131762091	128596	-	COE3/EBF-3/HADDS/O/E-2/OE-2/EBF3
CXXC4	167.539	0.0689833	0.257122	0.0195261	0.232082	6.6011	5.89117	9.47252	6.09355	7.35913	80319	ENSG00000168772	CXXC finger protein 4	protein-coding	4	105389463	105416058	26596	-	IDAX/CXXC4
CLUAP1	1265.57	0.444987	0.335029	0.019567	0.232224	10.116	9.7267	10.6235	10.4805	10.7049	23059	ENSG00000103351	clusterin associated protein 1	protein-coding	16	3550945	3589051	38107	+	CFAP22/FAP22/IFT38/CLUAP1
FAM182B	63.1444	0.095519	0.26949	0.0195626	0.232224	6.04285	5.85228	8.06072	6.09355	6.75534	728882	NA	family with sequence similarity 182 member B	ncRNA	20	25744102	25848786	104685	-	FAM182B
LRRTM3	107.056	0.121332	0.285596	0.0196147	0.232625	6.79551	5.72244	8.28265	7.48063	7.21462	347731	ENSG00000198739	leucine rich repeat transmembrane neuronal 3	protein-coding	10	68685792	68860867	175076	+	LRRTM3
RBM47	131.286	0.19382	0.353623	0.0196589	0.232982	7.1851	6.18041	8.0731	7.65475	7.93237	54502	ENSG00000163694	RNA binding motif protein 47	protein-coding	4	40425272	40632640	207369	-	NET18/RBM47
PLCH1	1346.07	0.150958	0.30936	0.0196807	0.233075	9.70984	8.2133	11.6532	9.63439	10.8786	23007	ENSG00000114805	phospholipase C eta 1	protein-coding	3	155197671	155421997	224327	-	HPE14/PLC eta 1/PLC-L3/PLCL3/PLCH1
ZBTB47	2618.83	0.465126	0.393743	0.0197076	0.233228	10.9465	10.8045	11.294	11.9018	11.6889	92999	ENSG00000114853	zinc finger and BTB domain containing 47	protein-coding	3	42695176	42709072	13897	+	ZNF651/ZBTB47
CFAP100	22.1781	0.0931291	0.26813	0.0197442	0.233495	5.31044	5.67345	6.80006	5.81862	6.34053	348807	ENSG00000163885	cilia and flagella associated protein 100	protein-coding	3	126113782	126155398	41617	+	CCDC37/MIA1/CFAP100
SLC1A2	2636.71	0.122928	0.286767	0.0197739	0.233514	10.4305	8.80856	12.1279	9.8948	12.6055	6506	ENSG00000110436	solute carrier family 1 member 2	protein-coding	11	35272752	35441610	168859	-	DEE41/EAAT2/EIEE41/GLT-1/GLT1/HBGT/SLC1A2
C3orf36	7.06149	-0.0848675	0.264079	0.0197605	0.233514	5.98608	5.92831	4.94739	5.2935	5.31417	80111	ENSG00000288547	chromosome 3 putative open reading frame 36	ncRNA	3	133646990	133648656	1667	-	C3orf36
C2orf50	25.1945	0.0912845	0.267212	0.0198167	0.233585	5.75092	5.22429	6.73469	5.93924	6.61649	130813	ENSG00000150873	chromosome 2 open reading frame 50	protein-coding	2	11273179	11286916	13738	+	C2orf50
TTC26	577.964	0.428769	0.304527	0.019796	0.233585	9.03464	8.82687	9.58644	9.39875	9.5854	79989	ENSG00000105948	tetratricopeptide repeat domain 26	protein-coding	7	138818490	138874550	56061	+	BRENS/DYF13/IFT56/dyf-13/TTC26
TRIM14	1071.11	-0.337328	0.615938	0.0198219	0.233585	11.2809	10.1352	9.44767	8.61493	9.89926	9830	ENSG00000106785	tripartite motif containing 14	protein-coding	9	100831569	100881488	49920	-	TRIM14
LPCAT1	1206.95	0.269778	0.46133	0.0198834	0.234143	9.70814	9.02691	11.1955	9.8069	10.7643	79888	ENSG00000153395///ENSG00000275079	lysophosphatidylcholine acyltransferase 1	protein-coding	5	1461542	1524076	62535	-	AGPAT10/AGPAT9/AYTL2/LPCAT-1/LPLAT8/PFAAP3/lpcat/lysoPAFAT/LPCAT1
TPH1	96.375	-0.143337	0.303366	0.019907	0.234255	8.60092	6.60815	6.4008	5.96687	6.78415	7166	ENSG00000129167	tryptophan hydroxylase 1	protein-coding	11	18042084	18062335	20252	-	TPRH/TRPH/TPH1
TMEM171	23.5904	0.0718013	0.258187	0.0199833	0.2347	5.20445	5.62058	5.65477	6.96053	6.36121	134285	ENSG00000157111	transmembrane protein 171	protein-coding	5	72416388	72427644	11257	+	PRP2/TMEM171
LIPE	89.6872	0.474014	0.560709	0.0199871	0.2347	6.78161	6.74935	7.23595	7.34807	7.57788	3991	ENSG00000079435	lipase E, hormone sensitive type	protein-coding	19	42905666	42931578	25913	-	AOMS4/FPLD6/HSL/LHS/REH/LIPE
LPIN2	2767.3	0.471734	0.435575	0.0199654	0.2347	11.2263	10.5185	11.7688	11.6777	11.7793	9663	ENSG00000101577	lipin 2	protein-coding	18	2916992	3011945	94954	-	LPIN2
CST6	47.8884	-0.129739	0.292232	0.0200036	0.234728	7.31142	7.1582	6.07086	5.2935	6.25359	1474	ENSG00000175315	cystatin E/M	protein-coding	11	65779462	65780976	1515	+	ECTD15/CST6
FEZF2	294.193	0.0646992	0.255493	0.0200178	0.23473	7.19525	5.56284	9.72337	6.4153	9.26336	55079	ENSG00000153266	FEZ family zinc finger 2	protein-coding	3	62355347	62359190	3844	-	FEZ/FEZL/FKSG36/TOF/ZFP312/ZNF312/FEZF2
SKIL	4768.63	-0.508243	0.623268	0.0200389	0.234812	12.8583	12.7269	10.9382	12.0898	11.8235	6498	ENSG00000136603	SKI like proto-oncogene	protein-coding	3	170075473	170114637	39165	+	SNO/SnoA/SnoI/SnoN/SKIL
SORCS1	476.85	0.15781	0.315499	0.0200944	0.234982	8.02443	7.82911	10.076	7.88332	9.77421	114815	ENSG00000108018	sortilin related VPS10 domain containing receptor 1	protein-coding	10	108333421	108924466	591046	-	hSorCS/SORCS1
WDR27	465.256	0.474097	0.49862	0.0200957	0.234982	8.72061	8.23001	9.55189	9.26675	9.06641	253769	ENSG00000184465	WD repeat domain 27	protein-coding	6	169857303	170102159	244857	-	WDR27
TRABD	907.425	0.390694	0.253627	0.0200798	0.234982	9.61531	9.54237	10.1973	10.0704	10.0516	80305	ENSG00000170638	TraB domain containing	protein-coding	22	50624359	50638027	13669	+	LP6054/PP2447/TRABD
SMOC2	1229.46	0.128591	0.290844	0.0201444	0.235385	8.9652	8.81224	9.02652	11.8984	10.1807	64094	ENSG00000112562	SPARC related modular calcium binding 2	protein-coding	6	168841831	169068674	226844	+	DTDP1/MST117/MSTP117/MSTP140/SMAP2/bA270C4A.1/bA37D8.1/dJ421D16.1/SMOC2
CD4	34.7155	0.170166	0.32746	0.0201851	0.235695	5.98608	5.76826	6.64168	6.24673	6.98132	920	ENSG00000010610	CD4 molecule	protein-coding	12	6898638	6929976	31339	+	CD4mut/IMD79/OKT4D/CD4
KIF27	198.558	0.468	0.553289	0.0202113	0.235837	7.541	7.45955	8.50199	7.88885	8.31912	55582	ENSG00000165115	kinesin family member 27	protein-coding	9	86451615	86536380	84766	-	KIF27
NUDT11	687.568	0.460624	0.569361	0.020233	0.235924	9.21047	8.58129	9.99375	9.4714	10.0143	55190	ENSG00000196368	nudix hydrolase 11	protein-coding	X	51232863	51239459	6597	-	APS1/ASP1/DIPP3b/DIPP3beta/hDIPP3beta/NUDT11
CLGN	338.959	0.138797	0.2987	0.020349	0.237052	7.32983	7.60569	8.45261	10.0414	7.81309	1047	ENSG00000153132	calmegin	protein-coding	4	141309607	141348815	39209	-	CLGN
GSN-AS1	66.8354	-0.293207	0.515249	0.0203582	0.237052	7.6318	7.07079	6.09122	6.62102	6.61649	57000	ENSG00000235865	GSN antisense RNA 1	ncRNA						C9orf31/MOST2/GSN-AS1
SLC9B2	637.076	0.449367	0.593446	0.0203782	0.237119	8.9248	8.69346	9.26766	10.1666	9.68026	133308	ENSG00000164038	solute carrier family 9 member B2	protein-coding	4	103941387	103998439	57053	-	NHA2/NHE10/NHEDC2/SLC9B2
GRAMD2A	76.835	0.205239	0.367369	0.0204881	0.23808	6.34781	6.46902	7.78696	6.7449	7.25472	196996	ENSG00000175318	GRAM domain containing 2A	protein-coding	15	72452147	72490136	37990	-	GRAMD2/GRAMD2A
MFAP3L	3643.2	-0.375113	0.678465	0.0204894	0.23808	13.0457	11.6694	11.396	10.5196	11.37	9848	ENSG00000198948	microfibril associated protein 3 like	protein-coding	4	170907748	170947429	39682	-	NYD-sp9/MFAP3L
OSBPL9	6172.31	-0.478092	0.39007	0.0205382	0.238148	13.2303	12.8058	11.9811	12.15	12.5048	114883	ENSG00000117859	oxysterol binding protein like 9	protein-coding	1	52042851	52254891	212041	+	ORP-9/ORP9/OSBPL9
MIPEPP3	160.154	0.346785	0.588228	0.0205316	0.238148	6.82285	7.44013	8.22852	7.71865	8.16471	650794	NA	mitochondrial intermediate peptidase pseudogene 3	pseudo	13	21872264	21967061	94798	+	MIPEPP3
CLIP2	3271.39	0.439583	0.604851	0.0205259	0.238148	11.4372	10.3722	12.0838	11.9771	12.0337	7461	ENSG00000106665	CAP-Gly domain containing linker protein 2	protein-coding	7	73703805	73820273	116469	+	CLIP/CLIP-115/CYLN2/WBSCR3/WBSCR4/WSCR3/WSCR4/CLIP2
STAT6	1143.83	0.0511224	0.251049	0.0205953	0.238645	8.29931	6.12341	7.24349	12.3317	8.27737	6778	ENSG00000166888	signal transducer and activator of transcription 6	protein-coding	12	57489187	57522883	33697	-	D12S1644/IL-4-STAT/STAT6B/STAT6C/STAT6
RNF168	792.325	0.432801	0.322629	0.0206798	0.239291	9.44859	9.19117	10.1169	9.86055	9.87788	165918	ENSG00000163961	ring finger protein 168	protein-coding	3	196195657	196230639	34983	-	RIDL/hRNF168/RNF168
MAP6	3250.68	0.20535	0.368096	0.0206756	0.239291	10.7182	10.4566	12.5075	10.6536	12.5595	4135	ENSG00000171533	microtubule associated protein 6	protein-coding	11	75297963	75379479	81517	-	MAP6-N/MTAP6/N-STOP/STOP/MAP6
CNTLN	581.81	0.390089	0.634428	0.0207241	0.239637	8.88923	8.29494	9.89391	9.86885	9.06099	54875	ENSG00000044459	centlein	protein-coding	9	17135038	17503917	368880	+	C9orf101/C9orf39/bA340N12.1/CNTLN
APC2	3937.52	0.135641	0.296194	0.0207433	0.239692	11.0584	9.6135	13.237	10.6671	12.501	10297	ENSG00000115266	APC regulator of WNT signaling pathway 2	protein-coding	19	1450148	1473243	23096	+	APCL/MRT74/APC2
FAM81A	129.973	0.135207	0.295746	0.0207844	0.23987	6.90144	6.20772	8.43682	6.80863	8.08066	145773	ENSG00000157470	family with sequence similarity 81 member A	protein-coding	15	59730372	59815751	85380	+	FAM81A
RND1	190.297	0.0981657	0.270873	0.0207875	0.23987	7.04537	6.18041	9.28004	6.6914	8.20987	27289	ENSG00000172602	Rho family GTPase 1	protein-coding	12	49250916	49259653	8738	-	ARHS/RHO6/RHOS/RND1
LIG1	1096.01	0.449202	0.578105	0.0208258	0.240146	9.61892	9.43457	10.9625	10.244	10.0999	3978	ENSG00000105486	DNA ligase 1	protein-coding	19	48618703	48673560	54858	-	IMD96/LIGI/hLig1/LIG1
SUSD5	964.96	-0.358077	0.636298	0.020868	0.240466	10.2385	10.9572	9.12985	8.59831	9.9411	26032	ENSG00000173705	sushi domain containing 5	protein-coding	3	33191537	33260707	69171	-	SUSD5
DISP2	587.892	-0.16498	0.323236	0.0209225	0.240928	10.85	8.86988	7.33076	7.77973	9.07451	85455	ENSG00000140323	dispatched RND transporter family member 2	protein-coding	15	40650434	40663256	12823	+	C15orf36/DISPB/HsT16908/LINC00594/DISP2
HOGA1	124.445	0.123555	0.286975	0.0209673	0.241276	6.95125	5.81141	8.12552	7.14488	8.18997	112817	ENSG00000241935	4-hydroxy-2-oxoglutarate aldolase 1	protein-coding	10	99344102	99372555	28454	+	C10orf65/DHDPS2/DHDPSL/HP3/NPL2/HOGA1
SPSB4	215.389	0.157377	0.314803	0.0209844	0.241306	7.17486	7.07079	9.19668	7.24594	8.42478	92369	ENSG00000175093	splA/ryanodine receptor domain and SOCS box containing 4	protein-coding	3	140770743	140867453	96711	+	SSB-4/SSB4/SPSB4
NXPH1	62.7994	0.0579537	0.253127	0.0210018	0.24134	5.82542	5.56284	7.7251	5.2935	7.62374	30010	ENSG00000122584	neurexophilin 1	protein-coding	7	8473585	8792593	319009	+	NPH1/Nbla00697/NXPH1
NR2F2	1675.18	0.0919759	0.267377	0.0210216	0.241401	9.44249	8.19639	10.114	12.5552	9.13253	7026	ENSG00000185551	nuclear receptor subfamily 2 group F member 2	protein-coding	15	96869157	96883492	14336	+	ARP-1/ARP1/CHTD4/COUPTF2/COUPTFB/COUPTFII/NF-E3/SRXX5/SVP40/TFCOUP2/NR2F2
ASPH	10979.3	0.463075	0.493752	0.0210524	0.241421	12.8646	12.7723	13.3018	14.1482	13.6091	444	ENSG00000198363	aspartate beta-hydroxylase	protein-coding	8	62413115	62627199	214085	-	AAH/BAH/CASQ2BP1/FDLAB/HAAH/JCTN/junctin/ASPH
ARHGAP39	619.072	0.425368	0.610569	0.0210439	0.241421	8.97088	8.50128	10.0391	9.18928	9.80691	80728	ENSG00000147799	Rho GTPase activating protein 39	protein-coding	8	145754563	145911194	156632	-	CrGAP/Vilse/ARHGAP39
FNDC5	97.1947	0.192887	0.352075	0.0210947	0.24174	6.80925	6.23432	6.99611	7.56697	7.97969	252995	ENSG00000160097	fibronectin type III domain containing 5	protein-coding	1	33327869	33338082	10214	-	FRCP2/irisin/FNDC5
VCAN	62005.7	-0.367467	0.653761	0.0211247	0.241771	16.4248	16.7319	14.0174	15.6135	15.5143	1462	ENSG00000038427	versican	protein-coding	5	82767493	82878122	110630	+	CSPG2/ERVR/GHAP/PG-M/WGN/WGN1/VCAN
ZNF704	1251.4	0.462734	0.474508	0.0211265	0.241771	9.68074	9.897	10.8176	10.1699	10.8381	619279	ENSG00000164684	zinc finger protein 704	protein-coding	8	81540686	81787016	246331	-	Gig1/ZNF704
SLC2A5	14.5414	0.145319	0.303864	0.0211483	0.241855	5.57297	5.42555	5.93824	6.16211	6.20723	6518	ENSG00000142583	solute carrier family 2 member 5	protein-coding	1	9097005	9148510	51506	-	GLUT-5/GLUT5/SLC2A5
SATB1	487.463	0.251995	0.432205	0.021164	0.241868	8.6264	7.72985	8.78447	9.90693	9.50394	6304	ENSG00000182568	SATB homeobox 1	protein-coding	3	18389133	18480265	91133	-	DEFDA/KTZSL/SATB1
MAFB	156.505	0.0659309	0.255876	0.0211871	0.241966	6.58476	5.76826	6.55388	9.45312	6.60002	9935	ENSG00000204103	MAF bZIP transcription factor B	protein-coding	20	39314517	39317876	3360	-	DURS3/KRML/MCTO/MAFB
FAM241B	174.626	-0.378807	0.673943	0.0212444	0.242454	8.32184	8.45007	7.83648	6.91571	7.10871	219738	ENSG00000171224	family with sequence similarity 241 member B	protein-coding	10	71390003	71393355	3353	+	C10orf35/FAM241B
IRAK1BP1	281.261	0.461885	0.486862	0.0212631	0.242482	7.96812	7.86547	8.67326	8.32661	8.92723	134728	ENSG00000146243	interleukin 1 receptor associated kinase 1 binding protein 1	protein-coding	6	79577261	79656157	78897	+	AIP70/SIMPL/IRAK1BP1
RRM1	3468.75	0.439158	0.374573	0.021276	0.242482	11.455	11.1116	12.2595	11.7705	12.0478	6240	ENSG00000167325	ribonucleotide reductase catalytic subunit M1	protein-coding	11	4115924	4223883	107960	+	R1/RIR1/RR1/RRM1
PRSS23	45488.5	-0.241656	0.421534	0.0212949	0.242532	15.9673	16.4769	13.4914	13.8505	15.4952	11098	ENSG00000150687	serine protease 23	protein-coding	11	86511491	86663830	152340	+	SIG13/SPUVE/ZSIG13/PRSS23
DNMT3B	467.943	0.079784	0.261593	0.0213175	0.242623	7.66793	6.79834	8.23219	10.8596	7.2448	1789	ENSG00000088305	DNA methyltransferase 3 beta	protein-coding	20	31350191	31397162	46972	+	FSHD4/ICF/ICF1/M.HsaIIIB/DNMT3B
LYL1	8.73927	0.0567652	0.252859	0.0213742	0.243102	5.20445	4.94739	5.39744	6.26683	5.83421	4066	ENSG00000104903	LYL1 basic helix-loop-helix family member	protein-coding	19	13209842	13213974	4133	-	bHLHa18/LYL1
ODF3B	26.2379	0.0873334	0.265091	0.0214299	0.243405	5.62223	5.49869	6.20511	7.12564	5.759	440836	ENSG00000177989	outer dense fiber of sperm tails 3B	protein-coding	22	50968838	50971008	2171	-	FAP123/ODF3L3/ODF3B
TSNAXIP1	259.865	0.233254	0.404637	0.02143	0.243405	7.57194	7.45955	8.99466	7.7061	8.97707	55815	ENSG00000102904	translin associated factor X interacting protein 1	protein-coding	16	67840977	67861971	20995	+	TXI1/TSNAXIP1
CFAP300	118.476	0.229809	0.39959	0.0214474	0.243436	7.14367	6.26025	7.73036	7.84964	7.69693	85016	ENSG00000137691	cilia and flagella associated protein 300	protein-coding	11	101918169	101955291	37123	+	C11orf70/CILD38/DNAAF17/FBB5/CFAP300
TUSC1	155.227	0.124465	0.287525	0.0215804	0.244779	6.80925	6.58927	7.14198	9.07184	7.35913	286319	ENSG00000198680	tumor suppressor candidate 1	protein-coding	9	25676387	25678856	2470	-	CCDC89B/TSG-9/TSG9/TUSC1
RFX2	569.216	0.396926	0.613283	0.0216159	0.245015	8.91599	8.25743	9.74136	9.12369	9.88096	5990	ENSG00000087903	regulatory factor X2	protein-coding	19	5993175	6110664	117490	-	RFX2
GPR162	898.659	0.147848	0.306081	0.0216971	0.245288	9.16168	7.85828	10.8947	8.89589	10.651	27239	ENSG00000250510	G protein-coupled receptor 162	protein-coding	12	6930963	6939175	8213	+	A-2/GRCA/GPR162
RTL1	21.4824	0.0711214	0.257881	0.0216803	0.245288	5.57297	5.22429	6.60485	6.67765	5.52502	388015	ENSG00000254656	retrotransposon Gag like 1	protein-coding	14	101346992	101351184	4193	-	HUR1/MART1/Mar1/PEG11/SIRH2/RTL1
ANXA2R	78.8521	0.151622	0.309282	0.0216989	0.245288	6.6011	5.92831	7.76664	6.73174	7.46449	389289	ENSG00000177721	annexin A2 receptor	protein-coding	5	43039182	43040447	1266	-	AX2R/AXIIR/C5orf39/ANXA2R
PIK3C2B	464.398	0.389581	0.616315	0.0216744	0.245288	8.70704	7.91484	9.67872	9.16924	9.14283	5287	ENSG00000133056	phosphatidylinositol-4-phosphate 3-kinase catalytic subunit type 2 beta	protein-coding	1	204391758	204463852	72095	-	C2-PI3K/PIK3C2B
RHOBTB2	1623.66	0.437827	0.564857	0.0217628	0.24551	10.3835	9.65904	10.7199	10.9476	11.3541	23221	ENSG00000008853	Rho related BTB domain containing 2	protein-coding	8	22844930	22877710	32781	+	DBC2/DEE64/EIEE64/p83/RHOBTB2
LAMB3	285.134	-0.257707	0.446845	0.0217518	0.24551	8.56371	9.44879	6.90189	8.15013	7.87086	3914	ENSG00000196878	laminin subunit beta 3	protein-coding	1	209788218	209825820	37603	-	AI1A/BM600-125KDA/JEB1A/JEB1B/LAM5/LAMNB1/LAMB3
SORL1	2032.68	0.109626	0.277567	0.0217371	0.24551	9.9381	8.54628	11.9825	9.06944	12.1445	6653	ENSG00000137642	sortilin related receptor 1	protein-coding	11	121322912	121504471	181560	+	C11orf32/LR11/LRP9/SORLA/SorLA-1/gp250/SORL1
KDM2B	1437.17	0.45621	0.482734	0.0217923	0.245676	10.2349	9.65496	11.1116	10.7591	10.5829	84678	ENSG00000089094	lysine demethylase 2B	protein-coding	12	121866900	122018920	152021	-	CXXC2/FBXL10/Fbl10/JHDM1B/PCCX2/KDM2B
ANO1	209.78	-0.131367	0.29323	0.0218111	0.245721	9.48074	7.82911	5.96175	6.71844	7.73905	55107	ENSG00000131620	anoctamin 1	protein-coding	11	69924408	70035652	111245	+	DOG1/ORAOV2/TAOS2/TMEM16A/ANO1
IL1RAPL2	11.7245	0.0429987	0.248921	0.0218558	0.246059	5.20445	4.94739	5.98466	5.19242	6.51399	26280	ENSG00000189108	interleukin 1 receptor accessory protein like 2	protein-coding	X	103810996	105011822	1200827	+	IL-1R9/IL1R9/IL1RAPL-2/TIGIRR-1/IL1RAPL2
LINC02880	4.51087	0.0411018	0.248364	0.0218773	0.246134	4.94739	4.94739	5.58133	5.85049	5.46472	285759	ENSG00000175967	long intergenic non-protein coding RNA 2880	ncRNA	6	114225551	114242806	17256	+	LINC02880
SMPDL3A	736.148	0.440478	0.548589	0.022123	0.24854	9.20566	8.83413	9.45859	9.97763	10.2572	10924	ENSG00000172594	sphingomyelin phosphodiesterase acid like 3A	protein-coding	6	123109971	123130864	20894	+	ASM3A/ASML3a/yR36GH4.1/SMPDL3A
STARD4	2065.13	0.317266	0.540124	0.0221359	0.24854	10.5383	9.80058	10.7141	11.9347	11.376	134429	ENSG00000164211	StAR related lipid transfer domain containing 4	protein-coding	5	110834022	110848233	14212	-	STARD4
CEP128	199.738	0.454981	0.431858	0.0221184	0.24854	7.69616	7.46916	8.41118	8.19969	8.0698	145508	ENSG00000100629	centrosomal protein 128	protein-coding	14	80943326	81425828	482503	-	C14orf145/C14orf61/LEDP/132/CEP128
GYPC	810.291	0.0748641	0.259425	0.0221712	0.248769	8.05716	7.5162	6.85201	11.5231	9.70302	2995	ENSG00000136732	glycophorin C (Gerbich blood group)	protein-coding	2	127413511	127454251	40741	+	CD236/CD236R/GE/GPC/GPD/GYPD/PAS-2/PAS-2'/GYPC
SUSD1	1768.03	-0.48801	0.495828	0.0222027	0.248954	11.4963	11.1161	9.8789	10.531	10.6582	64420	ENSG00000106868	sushi domain containing 1	protein-coding	9	114803061	114937556	134496	-	SUSD1
MYH10	13503.6	0.410895	0.585886	0.0222443	0.249253	13.4231	12.4404	13.7304	14.2599	14.1417	4628	ENSG00000133026	myosin heavy chain 10	protein-coding	17	8377523	8534079	156557	-	NMMHC-IIB/NMMHCB/MYH10
DNAI4	328.163	0.324461	0.542384	0.0222837	0.249527	8.20544	7.52542	8.77449	8.52634	9.34142	79819	ENSG00000152763	dynein axonemal intermediate chain 4	protein-coding	1	67278572	67390570	111999	-	DIC4/WDR78/DNAI4
WARS2-IT1	14.1808	0.0693064	0.257153	0.0223099	0.249652	5.39146	5.22429	6.65371	5.54405	5.86926	104472716	NA	WARS2 intronic transcript 1	ncRNA						WARS2-IT1
GCSAM	83.6888	-0.481077	0.572784	0.0223288	0.249696	7.64636	7.27378	6.68908	6.79614	6.91896	257144	ENSG00000174500///ENSG00000284925	germinal center associated signaling and motility	protein-coding	3	111839688	111852152	12465	-	GCAT2/GCET2/HGAL/GCSAM
GMNN	535.589	0.453033	0.469886	0.0223771	0.250068	8.71045	8.68143	9.81481	9.42713	9.12735	51053	ENSG00000112312	geminin DNA replication inhibitor	protein-coding	6	24775159	24786325	11167	+	Gem/MGORS6/GMNN
LY86-AS1	7.12226	-0.0567481	0.252799	0.0224264	0.250115	5.78909	6.15232	4.94739	4.94739	5.31417	285780	ENSG00000216863	LY86 antisense RNA 1	ncRNA	6	6346698	6623059	276362	-	LY86-AS/LY86AS/LY86-AS1
RAB15	1764.04	-0.484899	0.523921	0.0224107	0.250115	11.6533	10.916	10.6679	10.3415	10.0338	376267	ENSG00000139998	RAB15, member RAS oncogene family	protein-coding	14	65412532	65438875	26344	-	RAB15
ARHGAP22	278.988	0.137502	0.297238	0.0224233	0.250115	7.11172	7.46916	7.24349	9.47322	8.97707	58504	ENSG00000128805	Rho GTPase activating protein 22	protein-coding	10	49654068	49864310	210243	-	RhoGAP2/RhoGap22/ARHGAP22
LAMA2	1370.63	0.0535738	0.251742	0.0224477	0.250185	8.64788	6.31026	7.14198	12.5151	9.37456	3908	ENSG00000196569	laminin subunit alpha 2	protein-coding	6	129204286	129837710	633425	+	LAMM/MDC1A/LAMA2
KCNJ6	561.979	-0.306194	0.531055	0.0224777	0.250352	10.1451	9.65904	8.06899	8.06508	9.30063	3763	ENSG00000157542	potassium inwardly rectifying channel subfamily J member 6	protein-coding	21	38996785	39288741	291957	-	BIR1/GIRK-2/GIRK2/KATP-2/KATP2/KCNJ7/KIR3.2/KPLBS/hiGIRK2/KCNJ6
GOLGA2P6	10.5378	0.0599066	0.253798	0.0225822	0.251348	5.31044	4.94739	6.43022	5.63475	5.67518	729668	NA	GOLGA2 pseudogene 6	pseudo						GOLGA2P6
PDGFB	2174.06	-0.129537	0.291982	0.0226148	0.251543	12.5031	11.4958	8.43045	7.7061	10.9098	5155	ENSG00000100311	platelet derived growth factor subunit B	protein-coding	22	39619685	39640957	21273	-	IBGC5/PDGF-2/PDGF2/SIS/SSV/c-sis/PDGFB
UBE2QL1	311.166	0.0857388	0.264304	0.0226398	0.251578	7.43531	6.38113	9.47098	6.56153	9.59667	134111	ENSG00000215218	ubiquitin conjugating enzyme E2 Q family like 1	protein-coding	5	6448736	6496834	48099	+	UBE2QL1
DHRS13	186.115	0.159171	0.315919	0.0226482	0.251578	7.47694	6.28555	8.78696	8.06508	7.94435	147015	ENSG00000167536	dehydrogenase/reductase 13	protein-coding	17	27224799	27230089	5291	-	SDR7C5/DHRS13
HNF4G	42.115	0.0895847	0.266156	0.0227008	0.251994	5.98608	5.42555	7.38594	5.96687	6.86677	3174	ENSG00000164749	hepatocyte nuclear factor 4 gamma	protein-coding	8	76320183	76479061	158879	+	NR2A2/NR2A3/HNF4G
CCDC170	176.649	0.133065	0.293759	0.0227211	0.252051	7.3836	5.92831	8.52605	8.12235	8.1596	80129	ENSG00000120262	coiled-coil domain containing 170	protein-coding	6	151815175	151942328	127154	+	C6orf97/bA282P11.1/CCDC170
ISLR2	409.059	-0.157977	0.315801	0.0227831	0.252571	10.1992	8.88394	6.55388	7.64819	8.6114	57611	ENSG00000167178	immunoglobulin superfamily containing leucine rich repeat 2	protein-coding	15	74421715	74429143	7429	+	LINX/ISLR2
RASSF7	100.873	-0.326062	0.564632	0.0228558	0.253208	7.52527	7.98247	7.15811	6.4153	6.8123	8045	ENSG00000099849///ENSG00000273859	Ras association domain family member 7	protein-coding	11	560971	564025	3055	+	C11orf13/CFAP88/FAP88/HRAS1/HRC1/RASSF7
FRMPD1	69.2448	0.0862519	0.264496	0.0229848	0.254308	6.14697	5.76826	6.14981	6.66374	8.22948	22844	ENSG00000070601	FERM and PDZ domain containing 1	protein-coding	9	37651052	37746901	95850	+	FRMD2/FRMPD1
JUND	2205.96	0.445677	0.464875	0.0230485	0.254308	10.6781	10.4741	11.825	11.2393	11.1226	3727	ENSG00000130522	JunD proto-oncogene, AP-1 transcription factor subunit	protein-coding	19	18390563	18392432	1870	-	AP-1/JUND
KCNA6	614.881	0.0805949	0.261884	0.0229889	0.254308	8.30385	6.15232	10.506	7.68707	10.3588	3742	ENSG00000151079	potassium voltage-gated channel subfamily A member 6	protein-coding	12	4918342	4960278	41937	+	HBK2/KV1.6/PPP1R96/KCNA6
PDE3A	856.738	0.121716	0.285424	0.0230835	0.254308	9.12397	7.07079	10.3263	9.2003	10.9774	5139	ENSG00000172572	phosphodiesterase 3A	protein-coding	12	20522179	20837041	314863	+	CGI-PDE/CGI-PDE A/CGI-PDE-A/HTNB/PDE3A
TMEM45A	2889.41	-0.160424	0.318187	0.0230276	0.254308	12.3867	12.4288	8.19501	11.3346	9.97458	55076	ENSG00000181458	transmembrane protein 45A	protein-coding	3	100211463	100296285	84823	+	DERP7/DNAPTP4/TMEM45A
SEPTIN3	5869.27	0.0785543	0.260992	0.0230726	0.254308	11.2533	8.12068	13.7692	10.1877	13.5269	55964	ENSG00000100167	septin 3	protein-coding	22	42372931	42394225	21295	+	SEP3/SEPT3/bK250D10.3/SEPTIN3
PCDHGA6	266.056	0.0532146	0.251616	0.0230599	0.254308	6.76755	5.96391	5.72078	7.46569	10.2164	56109	ENSG00000253731	protocadherin gamma subfamily A, 6	protein-coding	5	140753651	140892548	138898	+	PCDH-GAMMA-A6/PCDHGA6
CA7	6.14543	-0.101384	0.272516	0.0230332	0.254308	5.89344	5.85228	5.1731	5.37078	5.20709	766	ENSG00000168748	carbonic anhydrase 7	protein-coding	16	66878282	66888049	9768	+	CA-VII/CAVII/CA7
NA	143.375	0.0886772	0.265698	0.0230925	0.254308	6.90144	5.56284	7.70919	8.86017	7.16273	79686	NA	NA		14	95873604	95876427	2824	-
PSIP1	5852.66	0.325026	0.537766	0.0231117	0.254351	11.8122	11.6065	13.4507	12.0696	12.8458	11168	ENSG00000164985	PC4 and SFRS1 interacting protein 1	protein-coding	9	15464065	15511003	46939	-	DFS70/LEDGF/PAIP/PSIP2/p52/p75/PSIP1
PAFAH1B3	528.428	0.194431	0.352823	0.0231278	0.25436	8.74073	7.42043	10.1481	9.15346	9.31208	5050	ENSG00000079462	platelet activating factor acetylhydrolase 1b catalytic subunit 3	protein-coding	19	42801185	42806952	5768	-	PAFAHG/PAFAH1B3
FAM222A	119.307	0.173882	0.330054	0.0231758	0.254719	6.6011	6.78223	8.45888	7.0863	7.46449	84915	ENSG00000139438	family with sequence similarity 222 member A	protein-coding	12	110152187	110208312	56126	+	C12orf34/FAM222A
NEK3	491.893	0.433006	0.36123	0.0232049	0.254871	8.87718	8.45952	9.36713	9.36785	9.26572	4752	ENSG00000136098	NIMA related kinase 3	protein-coding	13	52706779	52733996	27218	-	HSPK36/NEK3
MRPL33	1719.53	-0.478179	0.529084	0.0232204	0.254873	11.6049	10.904	9.98946	10.2567	10.6725	9553	ENSG00000243147	mitochondrial ribosomal protein L33	protein-coding	2	27994584	28002608	8025	+	C2orf1/L33mt/MRP-L33/RPL33L/MRPL33
RIC1	4276.22	-0.463865	0.540108	0.0233888	0.256553	12.6967	12.4947	10.9147	11.8859	11.7989	57589	ENSG00000107036	RIC1 homolog, RAB6A GEF complex partner 1	protein-coding	9	5629119	5776556	147438	+	CATIFA/CIP150/KIAA1432/bA207C16.1/RIC1
NUDT10	297.719	0.154987	0.311864	0.0234214	0.256741	7.95658	6.66307	8.88996	8.10352	9.40481	170685	ENSG00000122824	nudix hydrolase 10	protein-coding	X	51075083	51080377	5295	+	APS2/DIPP3-alpha/DIPP3a/NUDT10
KRT42P	9.9959	-0.0542718	0.252014	0.0234504	0.256889	5.86015	6.40376	4.94739	4.94739	5.396	284116	ENSG00000214514	keratin 42, pseudogene	pseudo	17	39782579	39796451	13873	-	KRT42P
ULBP1	1714.13	-0.138566	0.298963	0.0234846	0.257096	10.9182	12.2319	7.05817	10.136	9.75758	80329	ENSG00000111981	UL16 binding protein 1	protein-coding	6	150285143	150294846	9704	+	N2DL-1/NKG2DL1/RAET1I/ULBP1
CDKN2B	4862.81	-0.20454	0.367101	0.0236117	0.258317	12.7905	13.2948	9.39827	11.5835	11.8698	1030	ENSG00000147883	cyclin dependent kinase inhibitor 2B	protein-coding	9	22002902	22009312	6411	-	CDK4I/INK4B/MTS2/P15/TP15/p15INK4b/CDKN2B
KCTD11	2070.32	-0.472644	0.489709	0.0236463	0.258526	11.7291	11.3145	10.1267	10.6891	10.927	147040	ENSG00000213859///ENSG00000288399	potassium channel tetramerization domain containing 11	protein-coding	17	7255208	7258262	3055	+	C17orf36/KCASH1/REN/REN/KCTD11/KCTD11
RPS6KA5	146.733	0.192404	0.349949	0.023676	0.258681	7.19525	6.55056	8.37184	7.26351	8.1698	9252	ENSG00000100784	ribosomal protein S6 kinase A5	protein-coding	14	91337167	91526993	189827	-	MSK1/MSPK1/RLPK/RPS6KA5
PDZRN4	87.7043	0.11572	0.281213	0.023787	0.259583	6.51697	5.96391	8.31069	6.75791	6.93168	29951	ENSG00000165966	PDZ domain containing ring finger 4	protein-coding	12	41582250	41968392	386143	+	LNX4/SAMCAP3L/PDZRN4
PLPPR3	300.425	0.115771	0.281286	0.0237898	0.259583	7.64636	6.71557	9.94912	8.00029	7.89579	79948	ENSG00000129951///ENSG00000282283	phospholipid phosphatase related 3	protein-coding	19	812488	821967	9480	-	LPPR3/LPR3/PRG-2/PRG2/PLPPR3
TRAM2	24420	-0.418725	0.643971	0.023807	0.259601	15.2472	15.094	13.1526	13.9054	14.5562	9697	ENSG00000065308	translocation associated membrane protein 2	protein-coding	6	52362200	52441862	79663	-	TRAM2
ST6GALNAC3	358.645	0.230018	0.396734	0.023835	0.259736	8.35279	7.18214	8.93992	9.41584	8.78299	256435	ENSG00000184005	ST6 N-acetylgalactosaminide alpha-2,6-sialyltransferase 3	protein-coding	1	76540389	77096669	556281	+	PRO7177/SIAT7C/ST6GALNACIII/STY/ST6GALNAC3
MYCL	199.861	-0.423095	0.645701	0.0238541	0.259774	8.79944	8.10262	7.8843	7.28945	7.43891	4610	ENSG00000116990	MYCL proto-oncogene, bHLH transcription factor	protein-coding	1	40361096	40367687	6592	-	L-Myc/LMYC/MYCL1/bHLHe38/MYCL
BDH2	1989.66	0.412334	0.315319	0.0239051	0.260159	10.5741	10.5992	11.4422	11.012	11.1867	56898	ENSG00000164039	3-hydroxybutyrate dehydrogenase 2	protein-coding	4	103998782	104021024	22243	-	DHRS6/EFA6R/PRO20933/SDR15C1/UCPA-OR/UNQ6308/BDH2
C2orf81	186.891	0.438763	0.480219	0.0239431	0.260232	7.5947	7.36987	8.35175	7.90533	8.2148	388963	ENSG00000284308	chromosome 2 open reading frame 81	protein-coding	2	74641303	74644844	3542	-	hCG40743/C2orf81
ACCS	234.693	0.172247	0.328286	0.0239412	0.260232	7.61708	6.86078	8.83098	8.98018	7.54643	84680	ENSG00000110455	1-aminocyclopropane-1-carboxylate synthase homolog (inactive)	protein-coding	11	44087475	44105569	18095	+	ACS/PHACS/ACCS
MIR4458HG	149.285	0.352852	0.559564	0.0239838	0.260505	7.26424	7.01806	7.8606	7.59458	8.32368	100505738	ENSG00000247516	MIR4458 host gene	ncRNA	5	8457800	8463209	5410	+	MIR4458HG
UHRF2	1796.44	0.394814	0.28113	0.0240158	0.260683	10.4938	10.4741	11.2467	10.9606	10.9666	115426	ENSG00000147854	ubiquitin like with PHD and ring finger domains 2	protein-coding	9	6413151	6507051	93901	+	NIRF/RNF107/TDRD23/URF2/UHRF2
TUFT1	4038.22	-0.177651	0.33371	0.0240789	0.261197	12.4713	13.1114	9.37703	10.3942	11.9506	7286	ENSG00000143367	tuftelin 1	protein-coding	1	151512781	151556059	43279	+	TUFT1
IMPA2	203.982	0.297113	0.493065	0.0240997	0.261253	7.46872	7.31734	8.15683	8.83774	7.83262	3613	ENSG00000141401	inositol monophosphatase 2	protein-coding	18	11981427	12030885	49459	+	IMPA2
SLC6A11	29.093	0.0739708	0.258941	0.0241242	0.261348	5.71065	5.3384	7.30947	5.88115	6.02544	6538	ENSG00000132164	solute carrier family 6 member 11	protein-coding	3	10857917	10980146	122230	+	GAT-3/GAT3/GAT4/SLC6A11
SAP30L-AS1	99.6746	-0.245069	0.42199	0.0241761	0.26174	7.62446	7.9692	6.14981	6.86925	7.06383	386627	ENSG00000245275	SAP30L antisense RNA 1 (head to head)	ncRNA	5	153769329	153825382	56054	-	GALNT10-AS1/SAP30L-AS1
SLC44A1	4670.27	0.397989	0.564614	0.0241927	0.261749	11.9493	10.8954	12.3505	12.6005	12.6362	23446	ENSG00000070214	solute carrier family 44 member 1	protein-coding	9	108006929	108200782	193854	+	CD92/CDW92/CHTL1/CONATOC/CTL1/SLC44A1
LOC100507351	8.38551	0.0548627	0.252197	0.0242205	0.261855	5.20445	4.94739	5.33754	6.06956	6.05363	100507351	NA	uncharacterized LOC100507351	ncRNA	17	75543023	75561103	18081	+	LOC100507351
LDHD	59.4274	0.245033	0.417141	0.0242339	0.261855	6.49938	6.09362	6.99611	6.83323	7.31268	197257	ENSG00000166816	lactate dehydrogenase D	protein-coding	16	75145758	75150670	4913	-	DLACD/DLD/LDHD
LOC101926935	13.6848	0.0833679	0.263024	0.0242732	0.26194	5.31044	5.42555	6.52753	5.63475	5.93516	101926935	NA	uncharacterized LOC101926935	ncRNA						LOC101926935
EGF	1075.2	-0.210582	0.374121	0.0242708	0.26194	11.4656	9.98574	9.72853	8.0602	9.49191	1950	ENSG00000138798	epidermal growth factor	protein-coding	4	110834040	110934118	100079	+	HOMG4/URG/EGF
CASC2	188.8	0.221296	0.384821	0.0242948	0.262003	7.42683	6.94897	8.14906	7.62165	8.82204	255082	ENSG00000177640	cancer susceptibility 2	ncRNA	10	119806332	119969665	163334	+	C10orf5/CASC2
LINC01686	22.4812	-0.184035	0.341194	0.0243546	0.262308	6.48152	6.55056	5.58133	6.01966	5.67518	284648	ENSG00000261504	long intergenic non-protein coding RNA 1686	ncRNA	1	182584275	182585764	1490	+	LINC01686
PENK	63.7721	0.0359616	0.247273	0.0243408	0.262308	5.66791	5.22429	5.26627	8.50151	5.52502	5179	ENSG00000181195	proenkephalin	protein-coding	8	57353513	57359282	5770	-	PE/PENK-A/PENK
DYNLRB2-AS1	8.29493	-0.0980622	0.270605	0.024453	0.263198	5.92545	6.09362	5.1731	5.4927	5.20709	102724084	NA	DYNLRB2 antisense RNA 1	ncRNA						DYNLRB2-AS1
DNAI7	117.175	0.123147	0.286171	0.0244747	0.263261	6.73894	6.23432	8.14126	6.53061	8.2246	55259	ENSG00000118307	dynein axonemal intermediate chain 7	protein-coding	12	25261223	25348094	86872	-	CASC1/CFAP94/LAS1/PPP1R54/DNAI7
CA8	492.352	0.0949075	0.268829	0.0245389	0.263782	8.05716	6.87591	9.37868	7.38045	10.5838	767	ENSG00000178538	carbonic anhydrase 8	protein-coding	8	61101423	61193954	92532	-	CA-RP/CA-VIII/CALS/CAMRQ3/CARP/CA8
TRNP1	1107.3	0.32611	0.522973	0.0246219	0.264503	9.36923	9.52682	9.8317	11.0658	10.437	388610	ENSG00000253368	TMF1 regulated nuclear protein 1	protein-coding	1	27320195	27327377	7183	+	C1orf225/TNRP/TRNP/TRNP1
NCAPD2	2915.07	0.402697	0.301126	0.0246482	0.264615	11.2422	11.0235	11.9436	11.6224	11.6823	9918	ENSG00000010292	non-SMC condensin I complex subunit D2	protein-coding	12	6603298	6641132	37835	+	CAP-D2/CNAP1/MCPH21/hCAP-D2/NCAPD2
DISP3	43.7364	0.154867	0.311316	0.0246843	0.264832	6.26331	5.62058	6.73469	6.7449	7.02911	57540	ENSG00000204624	dispatched RND transporter family member 3	protein-coding	1	11539295	11597640	58346	+	PTCHD2/DISP3
IGFBP3	135457	-0.141014	0.300257	0.0247867	0.265759	18.1175	17.8156	12.8777	16.7651	15.4123	3486	ENSG00000146674	insulin like growth factor binding protein 3	protein-coding	7	45951844	45960871	9028	-	BP-53/IBP3/IGFBP3
CYLD	2972.94	-0.458691	0.43981	0.0248871	0.266492	12.1714	11.8456	10.7405	11.1645	11.488	1540	ENSG00000083799	CYLD lysine 63 deubiquitinase	protein-coding	16	50775961	50835846	59886	+	BRSS/CDMT/CYLD1/CYLDI/EAC/FTDALS8/MFT/MFT1/SBS/TEM/USPL2/CYLD
GDAP1L1	49.3901	0.127719	0.289331	0.0248788	0.266492	6.3064	5.49869	6.76781	7.03538	7.07519	78997	ENSG00000124194	ganglioside induced differentiation associated protein 1 like 1	protein-coding	20	42875739	42909557	33819	+	dJ881L22.1/dJ995J12.1.1/GDAP1L1
CFAP210	51.9035	0.111645	0.278419	0.0249572	0.267071	6.04285	5.89117	7.36551	5.99366	7.29363	129881	ENSG00000154479	cilia and flagella associated protein 210	protein-coding	2	170501935	170550931	48997	-	C2orf77/CCDC173/CFAP210
PRICKLE2-AS1	8.2996	-0.105713	0.274961	0.0249814	0.267158	6.21836	5.72244	5.33754	5.4357	5.20709	100652759	ENSG00000241111	PRICKLE2 antisense RNA 1	ncRNA	3	64053640	64088807	35168	+	PRICKLE2-AS1
CCHCR1	347.706	0.430975	0.446749	0.0250403	0.267616	8.37879	7.98247	9.12593	8.88772	8.70152	54535	ENSG00000204536///ENSG00000206355///ENSG00000234114///ENSG00000223533///ENSG00000224180///ENSG00000206457	coiled-coil alpha-helical rod protein 1	protein-coding						C6orf18/HCR/SBP/pg8/CCHCR1
ULBP3	149.64	-0.457595	0.477754	0.0251074	0.268162	8.10487	8.0151	7.16611	7.30646	7.61621	79465	ENSG00000131019	UL16 binding protein 3	protein-coding	6	150383341	150390283	6943	-	N2DL-3/NKG2DL3/RAET1N/ULBP3
PLK2	12377.5	-0.24866	0.425846	0.0251927	0.268644	14.1611	14.4768	11.7782	12.1517	13.6677	10769	ENSG00000145632	polo like kinase 2	protein-coding	5	57749810	57755966	6157	-	SNK/hPlk2/hSNK/PLK2
S100B	4700.41	0.12308	0.286152	0.025201	0.268644	11.3926	9.48833	12.8956	10.9351	13.4019	6285	ENSG00000160307	S100 calcium binding protein B	protein-coding	21	48018531	48025035	6505	-	NEF/S100/S100-B/S100beta/S100B
CRLF1	2258.43	-0.122769	0.286664	0.0251706	0.268644	11.0749	12.7512	8.05657	8.19969	10.952	9244	ENSG00000006016	cytokine receptor like factor 1	protein-coding	19	18704035	18717660	13626	-	CISS/CISS1/CLF/CLF-1/NR6/zcytor5/CRLF1
LRRC73	55.2109	0.241834	0.410993	0.0252759	0.268978	6.42618	6.09362	7.1174	6.67765	7.14139	221424	ENSG00000204052	leucine rich repeat containing 73	protein-coding	6	43474703	43478081	3379	-	C6orf154/LRRC73
RAD9A	386.211	0.417635	0.506311	0.0252808	0.268978	8.40009	8.12068	9.42079	8.75633	8.94796	5883	ENSG00000172613	RAD9 checkpoint clamp component A	protein-coding	11	67159423	67165883	6461	+	RAD9/RAD9A
EMILIN3	66.0667	0.10035	0.271693	0.025266	0.268978	6.4071	5.42555	7.5571	7.37243	6.69559	90187	ENSG00000183798	elastin microfibril interfacer 3	protein-coding	20	39988606	39995498	6893	-	C20orf130/EMILIN5/dJ620E11.4/EMILIN3
LINC01159	82.093	0.106979	0.275558	0.0252972	0.26898	6.42618	5.92831	8.11758	6.28656	7.39517	102682016	ENSG00000229743	long intergenic non-protein coding RNA 1159	ncRNA						linc-Brn1b/LINC01159
MAP3K1	968.096	0.223172	0.385861	0.0253615	0.269492	9.35846	8.77121	10.9826	9.38531	10.4065	4214	ENSG00000095015	mitogen-activated protein kinase kinase kinase 1	protein-coding	5	56110900	56191978	81079	+	MAPKKK1/MEKK/MEKK 1/MEKK1/SRXY6/MAP3K1
CFAP52	65.4203	0.110451	0.277639	0.025437	0.269663	6.12198	6.06286	7.0668	6.16211	7.9142	146845	ENSG00000166596	cilia and flagella associated protein 52	protein-coding	17	9479944	9546776	66833	+	HTX10/WDR16/WDRPUH/CFAP52
ITGA11	47496.8	-0.142466	0.301325	0.0254336	0.269663	16.7415	16.0978	11.6161	15.3107	13.8042	22801	ENSG00000137809	integrin subunit alpha 11	protein-coding	15	68594042	68724492	130451	-	HsT18964/ITGA11
COMMD4	1343.46	0.377032	0.260198	0.0254424	0.269663	10.1148	10.1086	10.5519	10.7834	10.5941	54939	ENSG00000140365	COMM domain containing 4	protein-coding	15	75628374	75632614	4241	+	COMMD4
PSPH	1511.98	-0.400952	0.281155	0.0253998	0.269663	10.7605	11.1042	10.3591	10.3125	10.3925	5723	ENSG00000146733	phosphoserine phosphatase	protein-coding	7	56078744	56184090	105347	-	PSP/PSPHD/PSPH
COL9A3	3943.22	0.138985	0.297909	0.0254596	0.269674	11.0028	10.1101	12.9014	10.4254	12.9364	1299	ENSG00000092758	collagen type IX alpha 3 chain	protein-coding	20	61448414	61472511	24098	+	DJ885L7.4.1/EDM3/IDD/MED/STL6/COL9A3
DMTN	163.445	0.253631	0.426798	0.0255037	0.269969	7.20533	7.07079	8.13734	7.41986	8.51519	2039	ENSG00000158856	dematin actin binding protein	protein-coding	8	21911081	21940036	28956	+	DMT/EPB49/DMTN
AS3MT	14.2238	0.117233	0.281942	0.0255371	0.270151	5.57297	5.3384	6.30746	5.88115	6.08099	57412	ENSG00000214435	arsenite methyltransferase	protein-coding	10	104629210	104661655	32446	+	CYT19/AS3MT
TBC1D5	3398.4	0.404951	0.316032	0.0255734	0.270364	11.4988	11.1563	11.8156	12.1173	11.9928	9779	ENSG00000131374	TBC1 domain family member 5	protein-coding	3	17198654	17784240	585587	-	TBC1D5
EMX2OS	1124.08	0.326409	0.521727	0.0256088	0.270566	9.46677	9.48833	9.91896	11.1229	10.3444	196047	ENSG00000229847	EMX2 opposite strand/antisense RNA	ncRNA	10	119243804	119304579	60776	-	EMX2-AS1/NCRNA00045/EMX2OS
HACD2	1984.1	-0.338274	0.552703	0.0256676	0.270786	11.456	11.7514	9.84246	9.82548	11.0657	201562	ENSG00000206527	3-hydroxyacyl-CoA dehydratase 2	protein-coding	3	123213363	123303924	90562	-	PTPLB/HACD2
KCND3	1122.75	0.14194	0.300194	0.0256684	0.270786	9.35195	8.43098	11.2422	8.9013	10.9774	3752	ENSG00000171385	potassium voltage-gated channel subfamily D member 3	protein-coding	1	112318454	112531777	213324	-	BRGDA9/KCND3L/KCND3S/KSHIVB/KV4.3/SCA19/SCA22/KCND3
CASP1	427.891	0.281724	0.465424	0.0256784	0.270786	8.48226	7.85104	9.72337	9.22423	8.65897	834	ENSG00000137752	caspase 1	protein-coding	11	104896237	104916051	19815	-	ICE/IL1BC/P45/CASP1
SPTSSB	45.3762	0.10689	0.275418	0.0260278	0.273649	6.12198	5.56284	6.93089	6.16211	7.35913	165679	ENSG00000196542	serine palmitoyltransferase small subunit B	protein-coding	3	161062580	161089871	27292	-	ADMP/C3orf57/SSSPTB/SPTSSB
DYNC1I1	794.659	-0.142349	0.301069	0.025968	0.273649	9.72836	11.1483	6.91163	8.30212	9.47979	1780	ENSG00000158560	dynein cytoplasmic 1 intermediate chain 1	protein-coding	7	95401818	95727736	325919	+	DNCI1/DNCIC1/DYNC1I1
ICAM4	17.996	-0.213257	0.374356	0.0260321	0.273649	6.28508	6.38113	5.61913	5.81862	5.759	3386	ENSG00000105371	intercellular adhesion molecule 4 (Landsteiner-Wiener blood group)	protein-coding	19	10397643	10399260	1618	+	CD242/LW/ICAM4
CD180	1004.48	-0.0768825	0.260357	0.026026	0.273649	8.57871	12.007	6.52753	6.06956	9.33246	4064	ENSG00000134061	CD180 molecule	protein-coding	5	66478104	66492617	14514	-	LY64/Ly78/RP105/CD180
PUDP	639.612	0.244118	0.412735	0.0260034	0.273649	8.88623	8.30547	9.12593	9.56289	10.4443	8226	ENSG00000130021	pseudouridine 5'-phosphatase	protein-coding	X	6966961	7066231	99271	-	DXF68S1E/FAM16AX/GS1/HDHD1/HDHD1A/PUDP
PHYHD1	73.3836	0.0806793	0.261744	0.026107	0.274163	6.09633	5.89117	6.37057	8.37436	6.25359	254295	ENSG00000175287	phytanoyl-CoA dioxygenase domain containing 1	protein-coding	9	131683174	131704320	21147	+	PHYHD1
PCDH19	3278.96	-0.202874	0.362764	0.0261139	0.274163	11.8337	12.9277	10.4749	9.44389	11.6161	57526	ENSG00000165194	protocadherin 19	protein-coding	X	99546642	99665271	118630	-	DEE9/EFMR/EIEE9/PCDH19
CFAP91	198.505	0.107595	0.275868	0.0261581	0.274454	7.28331	6.20772	8.96426	6.93832	8.70849	89876	ENSG00000183833	cilia and flagella associated protein 91	protein-coding	3	119421869	119485949	64081	+	AAT1/AAT1alpha/C3orf15/CaM-IP2/MAATS1/SPATA26/SPGF51/CFAP91
ITIH3	136.073	-0.11093	0.278346	0.0262072	0.274796	8.9248	7.46916	5.58133	7.26351	6.29795	3699	ENSG00000162267	inter-alpha-trypsin inhibitor heavy chain 3	protein-coding	3	52828784	52843025	14242	+	H3P/ITI-HC3/SHAP/ITIH3
SIAE	2026.37	0.408387	0.334564	0.0262377	0.274943	10.7182	10.4613	11.3436	11.0013	11.396	54414	ENSG00000110013	sialic acid acetylesterase	protein-coding	11	124505685	124546199	40515	-	AIS6/CSE-C/CSEC/LSE/YSG2/SIAE
TPM1	71431.2	-0.229997	0.397351	0.0262707	0.275115	17.0351	16.6789	13.6077	15.5205	15.8425	7168	ENSG00000140416	tropomyosin 1	protein-coding	15	63334838	63364113	29276	+	C15orf13/CMD1Y/CMH3/HEL-S-265/HTM-alpha/LVNC9/TMSA/TPM1
ZNF438	370.027	0.407458	0.330708	0.0263218	0.275457	8.44177	8.29494	9.11412	8.86572	8.86006	220929	ENSG00000183621	zinc finger protein 438	protein-coding	10	31133565	31320866	187302	-	bA330O11.1/ZNF438
SLC39A12	42.6982	0.0554664	0.252241	0.026353	0.275457	5.75092	5.3384	7.69848	5.37078	6.64876	221074	ENSG00000148482	solute carrier family 39 member 12	protein-coding	10	18240768	18332221	91454	+	LZT-Hs8/ZIP-12/ZIP12/bA570F3.1/SLC39A12
INTS13	1613.02	-0.446001	0.415246	0.0263424	0.275457	11.4151	10.7879	10.0971	10.4094	10.468	55726	ENSG00000064102	integrator complex subunit 13	protein-coding	12	27058112	27091254	33143	-	ASUN/C12orf11/GCT1/Mat89Bb/NET48/SPATA30/INTS13
ACTA2-AS1	134.637	-0.180911	0.337384	0.0264397	0.275919	8.33961	8.07816	6.05006	7.43531	6.82614	100132116	ENSG00000180139	ACTA2 antisense RNA 1	ncRNA						UC001kfo/ZXF1/uc001kfo.1/ACTA2-AS1
PAXIP1	816.254	0.256862	0.429681	0.0264175	0.275919	9.11631	8.78627	10.8048	9.46959	9.79555	22976	ENSG00000157212	PAX interacting protein 1	protein-coding	7	154735400	154794682	59283	-	CAGF28/CAGF29/PACIP1/PAXIP1L/PTIP/TNRC2/PAXIP1
VEGFC	286.816	0.0475755	0.249977	0.0264635	0.275919	6.64883	6.15232	5.33754	10.2578	7.99703	7424	ENSG00000150630	vascular endothelial growth factor C	protein-coding	4	177604691	177713895	109205	-	Flt4-L/LMPH1D/LMPHM4/VRP/VEGFC
ASB13	425.526	0.407635	0.500241	0.0264558	0.275919	8.54855	8.20205	9.39014	9.34422	8.76639	79754	ENSG00000196372	ankyrin repeat and SOCS box containing 13	protein-coding	10	5680820	5708558	27739	-	ASB13
NA	84.3575	0.336544	0.525992	0.0265713	0.27687	6.44493	6.86078	7.1898	7.38045	7.47291	102724164	NA	NA
ZDHHC22	54.5355	0.193731	0.34948	0.0266073	0.277072	6.19512	6.23432	7.35172	6.49885	7.01733	283576	ENSG00000177108	zinc finger DHHC-type palmitoyltransferase 22	protein-coding	14	77597613	77608134	10522	-	C14orf59/ZDHHC22
FAM111A	1842.02	0.408048	0.492946	0.0266492	0.277335	10.3502	10.2519	11.5958	10.7085	11.1181	63901	ENSG00000166801	FAM111 trypsin like peptidase A	protein-coding	11	58910318	58922511	12194	+	GCLEB/KCS2/FAM111A
CDH4	350.283	0.401714	0.507154	0.0267202	0.277727	8.45404	7.75339	9.01174	8.86572	8.95968	1002	ENSG00000179242///ENSG00000280641	cadherin 4	protein-coding	20	59827482	60515673	688192	+	CAD4/R-CAD/RCAD/CDH4
STAG2	6778.67	0.285252	0.474257	0.026718	0.277727	12.2054	11.4997	12.9928	12.3614	13.6849	10735	ENSG00000101972	stromal antigen 2	protein-coding	X	123094475	123236505	142031	+	HPE13/MKMS/NEDXCF/SA-2/SA2/SCC3B/bA517O1.1/STAG2
CRACDL	221.953	-0.205003	0.364918	0.0267412	0.277771	8.40853	9.07972	7.15007	6.64967	8.08066	343990	ENSG00000196872	CRACD like	protein-coding	2	99410309	99552684	142376	-	C2orf55/KIAA1211L/CRACDL
PDGFRB	7848.02	0.0808197	0.261849	0.0268296	0.278343	11.2849	10.4752	11.1395	14.9121	11.3115	5159	ENSG00000113721	platelet derived growth factor receptor beta	protein-coding	5	149493402	149535422	42021	-	CD140B/IBGC4/IMF1/JTK12/KOGS/PDGFR/PDGFR-1/PDGFR1/PENTT/PDGFRB
NHEJ1	285.028	0.364781	0.534333	0.0268227	0.278343	8.05716	7.6229	8.57875	9.07902	8.37293	79840	ENSG00000187736	non-homologous end joining factor 1	protein-coding	2	219940046	220034817	94772	-	XLF/NHEJ1
LINC00323	20.2681	-0.0974786	0.270241	0.0268909	0.278805	6.88868	6.06286	5.1731	5.54405	5.79753	284835	ENSG00000226496	long intergenic non-protein coding RNA 323	ncRNA	21	42513427	42519991	6565	-	C21orf130/NCRNA00323/PRED42/LINC00323
MYZAP	59.8378	0.0451165	0.249331	0.0269566	0.279312	5.78909	5.3384	5.8635	5.4357	8.35967	100820829	ENSG00000263155	myocardial zonula adherens protein	protein-coding	15	57884102	57999153	115052	+	GCOM1/Gup/MYOZAP/MYZAP
WDHD1	794.727	0.40719	0.483969	0.0270474	0.27983	9.31006	9.04577	10.421	9.77342	9.75925	11169	ENSG00000198554	WD repeat and HMG-box DNA binding protein 1	protein-coding	14	55405656	55493819	88164	-	AND-1/AND1/CHTF4/CTF4/WDHD1
TSPAN15	463.802	-0.418303	0.336651	0.0270471	0.27983	9.25997	9.48143	8.54089	8.80052	8.88178	23555	ENSG00000099282	tetraspanin 15	protein-coding	10	71211226	71267423	56198	+	2700063A19Rik/NET-7/NET7/TM4SF15/TSPAN15
SLC43A3	609.905	0.153748	0.309769	0.027057	0.27983	8.79944	7.50692	9.52394	10.5569	8.89709	29015	ENSG00000134802	solute carrier family 43 member 3	protein-coding	11	57174427	57195053	20627	-	EEG1/ENBT1/FOAP-13/PRO1659/SEEEG-1/SLC43A3
DIAPH2	320.078	0.197812	0.354117	0.0273988	0.281557	7.89741	7.52542	8.35512	9.6728	8.35076	1730	ENSG00000147202	diaphanous related formin 2	protein-coding	X	95939662	96855597	915936	+	DIA/DIA2/DRF2/POF/POF2/POF2A/DIAPH2
STEAP2	116.52	0.0446047	0.2492	0.0273531	0.281557	6.12198	5.49869	5.49749	9.20686	6.10758	261729	ENSG00000157214	STEAP2 metalloreductase	protein-coding	7	89796904	89866992	70089	+	IPCA1/PCANAP1/PUMPCn/STAMP1/STMP/STEAP2
CCDC57	852.725	0.413157	0.398467	0.0272965	0.281557	9.55621	9.13065	10.291	9.85639	10.0679	284001	ENSG00000176155	coiled-coil domain containing 57	protein-coding	17	80059346	80170689	111344	-	CCDC57
C2orf80	236.476	0.0856521	0.264	0.0272865	0.281557	7.3836	5.81141	8.14906	9.60489	7.43027	389073	ENSG00000188674	chromosome 2 open reading frame 80	protein-coding	2	209030071	209054773	24703	-	GONDA1/C2orf80
MSH2	1859.81	0.384273	0.520276	0.0274008	0.281557	10.5162	9.9776	11.5759	10.7245	11.221	4436	ENSG00000095002	mutS homolog 2	protein-coding	2	47630206	47906510	276305	+	COCA1/FCC1/HNPCC/HNPCC1/LCFS2/MMRCS2/MSH-2/hMSH2/MSH2
PRLR	129.555	0.0579464	0.252997	0.0272602	0.281557	6.42618	5.62058	5.78113	9.167	7.07519	5618	ENSG00000113494	prolactin receptor	protein-coding	5	35048861	35230823	181963	-	HPRL/MFAB/RI-PRLR/hPRLrI/PRLR
SFRP4	23363.5	-0.110384	0.277866	0.02741	0.281557	16.1941	14.1849	12.2673	9.88665	14.1073	6424	ENSG00000106483	secreted frizzled related protein 4	protein-coding	7	37945535	37956525	10991	-	FRP-4/FRPHE/FRZB-2/PYL/sFRP-4/SFRP4
RNF122	396.496	-0.385008	0.583138	0.027379	0.281557	9.58975	9.06439	8.44631	8.67635	7.74595	79845	ENSG00000133874	ring finger protein 122	protein-coding	8	33405273	33424643	19371	-	RNF122
CBX2	514.081	0.138154	0.296809	0.0273628	0.281557	8.47023	7.34911	10.4564	8.46895	9.20067	84733	ENSG00000173894	chromobox 2	protein-coding	17	77751977	77761449	9473	+	CDCA6/M33/SRXY5/CBX2
PHLDB2	3598.75	-0.246256	0.420767	0.0273906	0.281557	12.5946	12.499	9.57358	11.6753	11.1636	90102	ENSG00000144824	pleckstrin homology like domain family B member 2	protein-coding	3	111451327	111695364	244038	+	LL5b/LL5beta/PHLDB2
LITAF	4142.6	0.413674	0.384473	0.027288	0.281557	11.8228	11.2045	12.3148	12.1813	12.3714	9516	ENSG00000189067	lipopolysaccharide induced TNF factor	protein-coding	16	11641578	11681322	39745	-	PIG7/SIMPLE/TP53I7/LITAF
PPM1L	649.696	0.162072	0.317183	0.0274343	0.281633	8.7866	7.90789	10.0308	8.56791	10.4913	151742	ENSG00000163590	protein phosphatase, Mg2+/Mn2+ dependent 1L	protein-coding	3	160473996	160788817	314822	+	PP2C-epsilon/PP2CE/PPM1-LIKE/PPM1L
CSMD3	38.2263	-0.134378	0.294358	0.0274514	0.281634	6.67962	7.24015	5.39744	6.16211	6.05363	114788	ENSG00000164796	CUB and Sushi multiple domains 3	protein-coding	8	113235159	114449242	1214084	-	CSMD3
TRPM8	916.188	0.0866709	0.26438	0.0274993	0.281896	8.85583	7.17022	9.10421	8.80919	11.6753	79054	ENSG00000144481	transient receptor potential cation channel subfamily M member 8	protein-coding	2	234826043	234928166	102124	+	LTRPC6/LTrpC-6/TRPP8/trp-p8/TRPM8
LPXN	613.38	0.107702	0.275833	0.0275107	0.281896	8.12042	7.87263	8.58162	11.0531	8.41627	9404	ENSG00000110031	leupaxin	protein-coding	11	58294344	58345693	51350	-	LDPL/LPXN
OPLAH	256.088	0.131526	0.291739	0.0275362	0.281984	7.541	6.87591	8.47751	9.52489	7.40403	26873	ENSG00000178814	5-oxoprolinase, ATP-hydrolysing	protein-coding	8	145106167	145115584	9418	-	5-Opase/OPLA/OPLAHD/OPLAH
LAMA5-AS1	10.4197	-0.12969	0.290483	0.0275574	0.282027	6.19512	5.96391	5.45006	5.2935	5.57932	101928158	ENSG00000228812	LAMA5 antisense RNA 1	ncRNA						LAMA5-AS1
MDH1B	147.308	0.145459	0.302553	0.0276052	0.282169	7.02248	6.57007	8.25404	6.89269	8.5112	130752	ENSG00000138400	malate dehydrogenase 1B	protein-coding	2	207598942	207630050	31109	-	RP11-95H11/MDH1B
RTN1	2919.42	0.0989633	0.270825	0.0276034	0.282169	10.545	8.57262	12.4524	9.59158	12.6991	6252	ENSG00000139970	reticulon 1	protein-coding	14	60062694	60337557	274864	-	NSP/RTN1
ACVR1C	28.2105	-0.200674	0.358602	0.0277359	0.282964	6.86276	6.40376	5.68857	6.06956	5.96629	130399	ENSG00000123612	activin A receptor type 1C	protein-coding	2	158383279	158485399	102121	-	ACVRLK7/ALK7/ACVR1C
IL13RA2	72.5878	0.123165	0.285689	0.0277226	0.282964	6.26331	6.18041	6.50057	8.0504	6.89314	3598	ENSG00000123496	interleukin 13 receptor subunit alpha 2	protein-coding	X	114238538	114252207	13670	-	CD213A2/CT19/IL-13R/IL13BP/IL13RA2
LMNB2	3414.92	0.396244	0.486803	0.0277126	0.282964	11.3406	10.9572	12.103	12.3964	11.5554	84823	ENSG00000176619	lamin B2	protein-coding	19	2428163	2456966	28804	-	EPM9/LAMB2/LMN2/MCPH27/LMNB2
MAPK8IP1	1603.41	0.160352	0.315721	0.0277509	0.282964	9.98923	8.93208	11.8533	9.769	11.1317	9479	ENSG00000121653	mitogen-activated protein kinase 8 interacting protein 1	protein-coding	11	45907047	45928016	20970	+	IB1/JIP-1/JIP1/PRKM8IP/MAPK8IP1
ADGRF2	9.36113	-0.0820144	0.262404	0.0278683	0.283337	6.14697	6.03106	5.26627	5.4927	4.94739	222611	ENSG00000164393	adhesion G protein-coupled receptor F2	protein-coding	6	47624222	47665533	41312	+	GPR111/PGR20/hGPCR35/ADGRF2
ANAPC1P2	90.3887	0.308993	0.491771	0.0278726	0.283337	6.6011	6.81425	7.58657	7.57393	7.05236	285074	ENSG00000285793	ANAPC1 pseudogene 2	pseudo	2	87257798	87303536	45739	-	ANAPC1P2
KLHL5	5993.48	-0.422461	0.370794	0.0278628	0.283337	12.8527	13.0742	12.0373	11.9895	12.547	51088	ENSG00000109790	kelch like family member 5	protein-coding	4	39046451	39127853	81403	+	KLHL5
HTRA1	14587.8	0.382526	0.514889	0.0278206	0.283337	13.5868	12.6288	13.9334	14.3598	14.1309	5654	ENSG00000166033	HtrA serine peptidase 1	protein-coding	10	124221041	124274424	53384	+	ARMD7/CADASIL2/CARASIL/HtrA/L56/ORF480/PRSS11/HTRA1
MICAL2	4884.48	-0.152015	0.308886	0.0278681	0.283337	13.3731	12.8687	8.87602	12.1127	10.7652	9645	ENSG00000133816	microtubule associated monooxygenase, calponin and LIM domain containing 2	protein-coding	11	12115543	12285331	169789	+	Ebitein1/MICAL-2/MICAL2PV1/MICAL2PV2/MICALCL/mical-cL/MICAL2
C6orf118	169.186	0.0741097	0.258875	0.0279271	0.283593	6.95125	5.56284	8.82374	6.51484	8.62988	168090	ENSG00000112539	chromosome 6 open reading frame 118	protein-coding	6	165693153	165723111	29959	-	bA85G2.1/dJ416F21.2/C6orf118
WDR93	28.4758	0.123353	0.285761	0.0279318	0.283593	5.92545	5.49869	6.65371	6.09355	6.74067	56964	ENSG00000140527	WD repeat domain 93	protein-coding	15	90234028	90286869	52842	+	C1d-87/CFAP297/FAP297/WDR93
HLX	76.9776	0.0398353	0.24807	0.027989	0.284	5.75092	5.49869	5.33754	8.71997	5.57932	3142	ENSG00000136630	H2.0 like homeobox	protein-coding	1	221052743	221058400	5658	+	HB24/HLX1/HLX
RERE	5595.23	0.410797	0.409426	0.0280144	0.284085	12.1475	11.7147	12.8655	12.3711	12.8966	473	ENSG00000142599	arginine-glutamic acid dipeptide repeats	protein-coding	1	8412464	8877699	465236	-	ARG/ARP/ATN1L/DNB1/NEDBEH/RERE
SLC1A3	20535.4	0.0981376	0.270371	0.0280921	0.284699	13.3092	11.1425	15.8373	12.5127	14.6765	6507	ENSG00000079215	solute carrier family 1 member 3	protein-coding	5	36606457	36688436	81980	+	EA6/EAAT1/GLAST/GLAST1/SLC1A3
ADAMTS16	10908.9	-0.192211	0.348604	0.0281708	0.285323	14.8769	12.9107	12.8871	11.2849	12.7717	170690	ENSG00000145536	ADAM metallopeptidase with thrombospondin type 1 motif 16	protein-coding	5	5140443	5320412	179970	+	ADAMTS16s/ADAMTS16
TTC23L	31.4078	0.160947	0.315673	0.0282282	0.285732	5.92545	5.81141	6.70064	6.13978	6.78415	153657	ENSG00000205838	tetratricopeptide repeat domain 23 like	protein-coding	5	34839269	34899564	60296	+	MC25-1/TTC23L
ANKRD65	24.9611	0.145615	0.302355	0.0282714	0.285994	5.66791	5.81141	6.02877	6.63543	6.51399	441869	ENSG00000235098	ankyrin repeat domain 65	protein-coding	1	1353800	1356824	3025	-	ANKRD65
TRIM47	1304.86	0.164887	0.319472	0.0283103	0.286214	9.07737	9.52905	11.5543	9.33826	10.887	91107	ENSG00000132481	tripartite motif containing 47	protein-coding	17	73870245	73874656	4412	-	GOA/RNF100/TRIM47
PPP1R1C	29.1682	0.109845	0.276907	0.0283583	0.286525	5.62223	5.81141	6.51413	5.91069	6.99344	151242	ENSG00000150722	protein phosphatase 1 regulatory inhibitor subunit 1C	protein-coding	2	182850551	182996109	145559	+	IPP5/PPP1R1C
EMB	173.544	0.0490413	0.250337	0.0284127	0.286736	5.95629	6.3344	5.26627	7.94833	9.43234	133418	ENSG00000170571	embigin	protein-coding	5	49692031	49737234	45204	-	GP70/EMB
EFHB	49.6528	0.109607	0.276775	0.0284606	0.286736	5.57297	6.23432	7.03194	6.30592	7.37727	151651	ENSG00000163576	EF-hand domain family member B	protein-coding	3	19920966	19988501	67536	-	CFAP21/EFHB
RASSF3	3148.71	-0.320347	0.514326	0.0284652	0.286736	12.1375	12.3685	10.0791	10.9906	11.6166	283349	ENSG00000153179	Ras association domain family member 3	protein-coding	12	65004293	65091347	87055	+	RASSF5/RASSF3
SMIM45	105.387	0.062618	0.254524	0.0284474	0.286736	6.46337	5.22429	8.23219	6.24673	8.11805	339674	ENSG00000205704	small integral membrane protein 45	protein-coding	22	42348191	42354946	6756	+	BK250D10.8/LINC00634/SMIM45
CEP19	332.348	0.308604	0.487248	0.0284628	0.286736	8.25784	7.63143	9.01598	8.42055	9.20804	84984	ENSG00000174007	centrosomal protein 19	protein-coding	3	196433148	196439123	5976	-	C3orf34/MOSPGF/CEP19
ZNF618	2089.65	0.32719	0.505452	0.028541	0.286989	10.7232	9.86204	10.9237	11.3942	11.7727	114991	ENSG00000157657	zinc finger protein 618	protein-coding	9	116638562	116818875	180314	+	FP13169/NEDD10/ZNF618
THEM5	17.113	-0.197394	0.353545	0.0285593	0.286989	6.17133	6.42594	5.61913	5.75063	5.759	284486	ENSG00000196407	thioesterase superfamily member 5	protein-coding	1	151819577	151826173	6597	-	ACOT15/THEM5
PIGX	1250.22	0.385536	0.498329	0.0285447	0.286989	10.0264	9.4298	10.7348	10.2215	10.9105	54965	ENSG00000163964	phosphatidylinositol glycan anchor biosynthesis class X	protein-coding	3	196439245	196462876	23632	+	PIG-X/PIGX
RAB33A	48.1864	0.155993	0.311163	0.0285209	0.286989	6.04285	6.12341	6.7121	7.40424	6.42098	9363	ENSG00000134594	RAB33A, member RAS oncogene family	protein-coding	X	129305773	129318844	13072	+	RabS10/RAB33A
TSPAN6	3617.71	0.173824	0.325276	0.0286861	0.28809	11.0815	10.4508	12.0755	11.0664	13.0307	7105	ENSG00000000003	tetraspanin 6	protein-coding	X	99883795	99891794	8000	-	T245/TM4SF6/TSPAN-6/TSPAN6
ST6GALNAC6	2288.7	0.380109	0.504175	0.0287556	0.288613	10.9451	10.0754	11.2449	11.7034	11.5204	30815	ENSG00000160408///ENSG00000257524	ST6 N-acetylgalactosaminide alpha-2,6-sialyltransferase 6	protein-coding	9	130647601	130667627	20027	-	SIAT7-F/SIAT7F/ST6GALNACVI/ST6GALNAC6
COL4A4	1353.21	-0.0734144	0.258782	0.0288169	0.288821	10.048	12.2777	5.75158	6.71844	9.75255	1286	ENSG00000081052	collagen type IV alpha 4 chain	protein-coding	2	227867427	228029275	161849	-	ATS2/BFH/CA44/COL4A4
ADAMTS14	2023.04	-0.264474	0.44209	0.0288189	0.288821	12.3397	10.4729	10.478	10.1187	10.3197	140766	ENSG00000138316	ADAM metallopeptidase with thrombospondin type 1 motif 14	protein-coding	10	72432559	72522195	89637	+	ADAMTS14
SLC41A3	1847.5	0.371608	0.272589	0.0288283	0.288821	10.5383	10.543	10.9073	11.1566	11.2052	54946	ENSG00000114544	solute carrier family 41 member 3	protein-coding	3	125725200	125820391	95192	-	SLC41A1-L2/SLC41A3
CACNA1C	860.105	0.119336	0.283065	0.0288605	0.288969	9.17157	7.26267	9.3268	11.1605	9.87171	775	ENSG00000151067///ENSG00000285479	calcium voltage-gated channel subunit alpha1 C	protein-coding	12	2162416	2807115	644700	+	CACH2/CACN2/CACNL1A1/CCHL1A1/CaV1.2/LQT8/TS/TS. LQT8/CACNA1C
EPAS1	4100.83	0.0471342	0.249844	0.0289038	0.289055	9.60987	8.5856	6.68908	14.1672	10.1466	2034	ENSG00000116016	endothelial PAS domain protein 1	protein-coding	2	46524541	46613842	89302	+	ECYT4/HIF2A/HLF/MOP2/PASD2/bHLHe73/EPAS1
MYO7B	33.3202	-0.154404	0.310413	0.028889	0.289055	6.80925	6.86078	5.54098	5.81862	6.276	4648	ENSG00000169994	myosin VIIB	protein-coding	2	128293378	128395303	101926	+	MYO7B
MAL2	198.849	0.0836936	0.262985	0.0289949	0.289728	6.01491	7.13381	7.77684	6.85736	9.50593	114569	ENSG00000147676	mal, T cell differentiation protein 2	protein-coding	8	120220610	120257914	37305	+	MAL2
TRIM6	114.308	0.186507	0.340314	0.029058	0.289728	6.21836	7.10897	7.80698	7.90533	7.41284	117854	ENSG00000121236	tripartite motif containing 6	protein-coding	11	5617331	5634188	16858	+	RNF89/TRIM6
RTKN2	1019.52	-0.392964	0.553359	0.029044	0.289728	10.5554	10.6462	10.0648	8.92543	9.52375	219790	ENSG00000182010	rhotekin 2	protein-coding	10	63942794	64028466	85673	-	PLEKHK1/bA531F24.1/RTKN2
FAM221A	179.557	0.140452	0.298254	0.029042	0.289728	6.82285	7.12145	8.59305	6.93832	8.70501	340277	ENSG00000188732	family with sequence similarity 221 member A	protein-coding	7	23719749	23742269	22521	+	C7orf46/FAM221A
MTHFR	1127.24	0.40395	0.426051	0.0290346	0.289728	10.0031	9.32575	10.5562	10.4984	10.3665	4524	ENSG00000177000	methylenetetrahydrofolate reductase	protein-coding	1	11845787	11866160	20374	-	MTHFR
SH3RF1	1602.99	-0.403089	0.32627	0.029138	0.290351	11.2404	10.8507	10.2038	10.4823	10.4963	57630	ENSG00000154447	SH3 domain containing ring finger 1	protein-coding	4	170015407	170192249	176843	-	POSH/RNF142/SH3MD2/SH3RF1
NFYB	1360.98	0.404998	0.3859	0.029186	0.290656	10.2172	9.74409	10.9382	10.6147	10.581	4801	ENSG00000120837	nuclear transcription factor Y subunit beta	protein-coding	12	104510858	104532040	21183	-	CBF-A/CBF-B/HAP3/NF-YB/NFYB
NUP62CL	10.0006	0.0905318	0.266181	0.0292239	0.290859	5.20445	5.42555	5.88916	5.71412	6.15866	54830	ENSG00000198088	nucleoporin 62 C-terminal like	protein-coding	X	106366657	106449670	83014	-	NUP62CL
FRZB	3522.13	0.168996	0.322769	0.0293283	0.291561	10.8698	10.5196	13.013	10.7673	12.1576	2487	ENSG00000162998	frizzled related protein	protein-coding	2	183698005	183731498	33494	-	FRE/FRITZ/FRP-3/FRZB-1/FRZB-PEN/FRZB1/FZRB/OS1/SFRP3/SRFP3/hFIZ/FRZB
CCDC9B	3713.08	-0.296024	0.482565	0.0293438	0.291561	12.1137	12.8238	10.8278	10.5483	11.92	388115	ENSG00000188549	coiled-coil domain containing 9B	protein-coding	15	40623653	40633168	9516	-	C15orf52/CCDC9B
PLEKHH3	791.449	0.347616	0.504441	0.029347	0.291561	9.38419	8.756	10.4509	9.73007	9.82937	79990	ENSG00000068137	pleckstrin homology, MyTH4 and FERM domain containing H3	protein-coding	17	40819932	40829048	9117	-	PLEKHH3
PKN3	224.584	0.21731	0.374583	0.0293816	0.291577	7.64636	7.1582	9.05769	8.20851	7.90195	29941	ENSG00000160447	protein kinase N3	protein-coding	9	131464802	131483199	18398	+	UTDP4-1/PKN3
LAMB1	28053.6	-0.265217	0.441388	0.0294361	0.291577	15.7142	15.1296	13.1115	14.831	13.6634	3912	ENSG00000091136	laminin subunit beta 1	protein-coding	7	107564246	107643804	79559	-	CLM/LIS5/LAMB1
RBMXL1	1122.46	0.33799	0.507501	0.0293947	0.291577	9.86241	9.12475	10.752	10.0005	10.7127	494115	ENSG00000213516	RBMX like 1	protein-coding	1	89445139	89458643	13505	-	RBM1/RBMXL1
CCDC81	129.386	0.100876	0.271661	0.0294348	0.291577	6.73894	6.23432	7.47104	6.59165	8.8475	60494	ENSG00000149201	coiled-coil domain containing 81	protein-coding	11	86085778	86134151	48374	+	CCDC81
SLC16A2	3611.29	0.260009	0.432451	0.0294271	0.291577	11.4342	10.3572	11.8056	11.8619	12.7696	6567	ENSG00000147100	solute carrier family 16 member 2	protein-coding	X	73641328	73753764	112437	+	AHDS/DXS128/DXS128E/MCT 7/MCT 8/MCT7/MCT8/MRX22/XPCT/SLC16A2
ZCCHC24	4707.87	0.391735	0.467927	0.029504	0.29163	11.97	11.2017	12.5224	12.7119	12.2549	219654	ENSG00000165424	zinc finger CCHC-type containing 24	protein-coding	10	81142083	81205383	63301	-	C10orf56/Z3CXXC8/ZCCHC24
OSTM1	4138.73	-0.403535	0.527031	0.0295127	0.29163	12.8404	12.1969	10.9902	11.562	11.9345	28962	ENSG00000081087	osteoclastogenesis associated transmembrane protein 1	protein-coding	6	108362613	108395941	33329	-	GIPN/GL/HSPC019/OPTB5/OSTM1
SLC7A5	22682.2	-0.172992	0.327869	0.0295291	0.29163	15.4361	15.1288	11.2121	13.7021	14.1244	8140	ENSG00000103257	solute carrier family 7 member 5	protein-coding	16	87863629	87903100	39472	-	4F2LC/CD98/D16S469E/E16/LAT1/MPE16/SLC7A5
SLC25A18	536.821	0.105728	0.274482	0.0295096	0.29163	8.44587	6.82995	10.6068	8.21728	9.35919	83733	ENSG00000182902	solute carrier family 25 member 18	protein-coding	22	18043183	18073647	30465	+	GC2/SLC25A18
EFCAB7	484.517	0.332846	0.499405	0.029527	0.29163	8.59724	8.32632	9.70646	8.76231	9.53747	84455	ENSG00000203965	EF-hand calcium binding domain 7	protein-coding	1	63989013	64038364	49352	+	EFCAB7
CEP112	676.362	0.398348	0.358913	0.0296508	0.292659	9.31453	8.84495	9.73111	9.68694	9.83414	201134	ENSG00000154240	centrosomal protein 112	protein-coding	17	63631658	64188212	556555	-	CCDC46/MACOCO/SPGF44/CEP112
BMF	332.466	0.117372	0.281626	0.0297136	0.293105	7.93909	6.66307	9.75281	9.07184	7.66082	90427	ENSG00000104081	Bcl2 modifying factor	protein-coding	15	40380091	40401085	20995	-	BMF
NME9	33.2896	0.141505	0.298822	0.0297852	0.293463	5.95629	5.76826	6.86214	6.09355	6.78415	347736	ENSG00000181322	NME/NM23 family member 9	protein-coding	3	137980279	138048728	68450	-	NM23-H9/NXL2/TXL-2/TXL2/TXNDC6/NME9
PCDHGB6	2619.6	0.130724	0.290944	0.0297709	0.293463	9.36062	10.5375	12.8852	10.5789	11.0798	56100	ENSG00000253305	protocadherin gamma subfamily B, 6	protein-coding	5	140787770	140892548	104779	+	PCDH-GAMMA-B6/PCDHGB6
GRIA1	14876	0.0980019	0.270163	0.0299015	0.294435	13.0075	9.95289	14.2899	12.8171	15.2218	2890	ENSG00000155511	glutamate ionotropic receptor AMPA type subunit 1	protein-coding	5	152869175	153193429	324255	+	GLUH1/GLUR1/GLURA/GluA1/HBGR1/MRD67/MRT76/GRIA1
ARHGAP30	29.9587	-0.275711	0.454454	0.0299388	0.294596	6.76755	6.48995	6.13067	5.96687	5.99635	257106	ENSG00000186517	Rho GTPase activating protein 30	protein-coding	1	161016732	161039760	23029	-	ARHGAP30
TBC1D10A	1060.44	-0.421665	0.43502	0.0299532	0.294596	10.6351	10.4856	9.26411	9.9322	9.95137	83874	ENSG00000099992	TBC1 domain family member 10A	protein-coding	22	30687979	30722955	34977	-	EPI64/TBC1D10/dJ130H16.1/dJ130H16.2/TBC1D10A
DOCK10	394.779	0.0678784	0.256382	0.0299885	0.294769	7.72383	5.81141	8.16455	10.556	7.58563	55619	ENSG00000135905	dedicator of cytokinesis 10	protein-coding	2	225629807	225907330	277524	-	DRIP2/Nbla10300/ZIZ3/DOCK10
TMEM47	9349.81	0.199891	0.354466	0.0300649	0.295345	12.5319	11.7937	12.6915	13.2299	14.3828	83604	ENSG00000147027	transmembrane protein 47	protein-coding	X	34645181	34675405	30225	-	BCMP1/TM4SF10/VAB-9/TMEM47
NA	17.7999	-0.120882	0.284081	0.0301309	0.295585	6.32731	6.48995	5.26627	5.59111	5.83421	101929613	NA	NA
OLIG2	82.0466	0.0703012	0.257274	0.0301602	0.295585	5.92545	6.09362	8.39492	5.67561	7.17328	10215	ENSG00000205927	oligodendrocyte transcription factor 2	protein-coding	21	34398216	34401503	3288	+	BHLHB1/OLIGO2/PRKCBP2/RACK17/bHLHe19/OLIG2
CAPN3	172.744	0.395782	0.441507	0.0301259	0.295585	7.47694	7.39032	7.79199	8.16382	8.20987	825	ENSG00000092529	calpain 3	protein-coding	15	42640301	42704515	64215	+	CANP3/CANPL3/LGMD2/LGMD2A/LGMDD4/LGMDR1/nCL-1/p94/CAPN3
XPR1	7085.81	0.27258	0.442976	0.0301478	0.295585	12.3619	11.502	13.49	12.3791	13.3907	9213	ENSG00000143324	xenotropic and polytropic retrovirus receptor 1	protein-coding	1	180601146	180859415	258270	+	IBGC6/SLC53A1/SYG1/X3/XPR1
MUTYH	364.178	0.398118	0.411203	0.0302269	0.296064	8.44587	8.09654	9.18732	8.78887	8.8756	4595	ENSG00000132781	mutY DNA glycosylase	protein-coding	1	45794914	45806142	11229	-	MYH/MUTYH
LURAP1L-AS1	8.08244	-0.123425	0.285574	0.0303142	0.296569	5.95629	5.96391	5.33754	5.4927	5.31417	101929467	ENSG00000235448	LURAP1L antisense RNA 1	ncRNA						LURAP1L-AS1
SLC16A11	7.15725	0.0761509	0.259712	0.0303015	0.296569	5.31044	4.94739	5.72078	5.78539	5.90286	162515	ENSG00000174326	solute carrier family 16 member 11	protein-coding	17	6944949	6947242	2294	-	MCT 11/MCT11/SLC16A11
ZDHHC13	769.89	0.360225	0.494958	0.0303397	0.296645	9.253	8.93208	10.3263	9.44018	10.0692	54503	ENSG00000177054	zinc finger DHHC-type palmitoyltransferase 13	protein-coding	11	19138692	19197967	59276	+	HIP14L/HIP3RP/ZDHHC13
PCNX4	4043.7	0.395318	0.362925	0.0303713	0.29678	11.7258	11.3248	12.4442	11.9902	12.2681	64430	ENSG00000126773	pecanex 4	protein-coding	14	60558629	60635851	77223	+	C14orf135/FBP2/PCNXL4/PCNX4
LPAR1	1381.69	0.0881444	0.265054	0.0304354	0.297232	8.58244	8.98843	8.44631	12.2922	9.89623	1902	ENSG00000198121	lysophosphatidic acid receptor 1	protein-coding	9	113636054	113801526	165473	-	EDG2/Gpcr26/LPA1/Mrec1.3/VZG1/edg-2/rec.1.3/vzg-1/LPAR1
TRNT	115.684	0.200485	0.354393	0.0305605	0.298278	6.63314	6.93469	7.28055	8.273	7.39517	4576	NA	tRNA	tRNA						MTTT/TRNT
TCF7L1	1111.98	0.382772	0.309449	0.0306474	0.298952	9.9381	9.66514	10.5143	10.228	10.4609	83439	ENSG00000152284	transcription factor 7 like 1	protein-coding	2	85360583	85537511	176929	+	TCF-3/TCF3/TCF7L1
CPNE4	1012.33	-0.146587	0.303607	0.030683	0.299123	11.6212	9.42261	9.35715	7.51002	9.42181	131034	ENSG00000196353	copine 4	protein-coding	3	131253577	132004254	750678	-	COPN4/CPN4/CPNE4
CNKSR1	26.8535	0.187686	0.340815	0.0307613	0.299361	5.95629	5.72244	6.57964	6.46617	6.276	10256	ENSG00000142675	connector enhancer of kinase suppressor of Ras 1	protein-coding	1	26503981	26516375	12395	+	CNK/CNK1/CNKSR1
PEX5L	114.072	0.0481297	0.250065	0.0307347	0.299361	6.14697	5.67345	5.72078	9.16924	5.93516	51555	ENSG00000114757	peroxisomal biogenesis factor 5 like	protein-coding	3	179512747	179754841	242095	-	PEX5R/PEX5RP/PXR2/PXR2B/TRIP8b/PEX5L
S100A4	1180.96	0.0740911	0.258782	0.0307496	0.299361	8.11007	8.62806	7.3237	12.0762	10.0365	6275	ENSG00000196154	S100 calcium binding protein A4	protein-coding	1	153516095	153518282	2188	-	18A2/42A/CAPL/FSP1/MTS1/P9KA/PEL98/S100A4
FLRT2	2645.41	0.1188	0.282492	0.0307863	0.299429	9.49655	10.3735	9.74392	12.8071	11.7561	23768	ENSG00000185070	fibronectin leucine rich transmembrane protein 2	protein-coding	14	85996488	86094270	97783	+	FLRT2
HSPB2	78.7938	0.0726635	0.258172	0.0309442	0.300254	6.09633	5.92831	5.98466	8.48713	6.54917	3316	ENSG00000170276	heat shock protein family B (small) member 2	protein-coding	11	111783460	111789728	6269	+	HSP27/Hs.78846/LOH11CR1K/MKBP/HSPB2
SORCS2	2042.17	-0.378345	0.534931	0.0309613	0.300254	12.0399	10.8702	10.328	10.7314	10.5004	57537	ENSG00000184985	sortilin related VPS10 domain containing receptor 2	protein-coding	4	7194374	7744564	550191	+	SORCS2
CNTNAP3	142.055	0.159855	0.314149	0.0309271	0.300254	7.19525	6.40376	8.05241	7.21914	8.42054	79937	ENSG00000106714	contactin associated protein family member 3	protein-coding	9	39072764	39288300	215537	-	CASPR3/CNTNAP3A/CNTNAP3
HOPX	6357.33	0.0819979	0.262172	0.0309472	0.300254	10.249	11.1183	13.7944	9.16924	13.7596	84525	ENSG00000171476	HOP homeobox	protein-coding	4	57514154	57547872	33719	-	CAMEO/HOD/HOP/LAGY/NECC1/OB1/SMAP31/TOTO/HOPX
HOMER1	741.696	-0.407528	0.489418	0.0309359	0.300254	10.4056	9.73832	8.83339	9.35017	9.43234	9456	ENSG00000152413	homer scaffold protein 1	protein-coding	5	78669647	78809659	140013	-	HOMER/HOMER1A/HOMER1B/HOMER1C/SYN47/Ves-1/HOMER1
ELOVL2-AS1	9.20495	0.0944662	0.268082	0.0310669	0.300578	5.31044	5.3384	5.93824	6.06956	5.62906	100506409	ENSG00000230314	ELOVL2 antisense RNA 1	ncRNA	6	11043991	11079377	35387	+	ELOVL2-AS1
DUOX1	159.131	-0.143034	0.300634	0.0310566	0.300578	6.73894	9.21357	7.07537	6.83323	6.91896	53905	ENSG00000137857	dual oxidase 1	protein-coding	15	45422192	45457774	35583	+	LNOX1/NOXEF1/THOX1/DUOX1
VGF	202.61	-0.123716	0.286201	0.0310455	0.300578	9.62971	6.60815	6.88217	7.25476	7.00544	7425	ENSG00000128564	VGF nerve growth factor inducible	protein-coding	7	100805790	100808852	3063	-	SCG7/SgVII/VGF
CYP7B1	384.224	0.148148	0.304068	0.0310668	0.300578	8.22472	7.14606	9.35715	8.03555	9.73906	9420	ENSG00000172817	cytochrome P450 family 7 subfamily B member 1	protein-coding	8	65508529	65711348	202820	-	CBAS3/CP7B/SPG5A/CYP7B1
RIBC1	85.596	0.149265	0.30483	0.0311362	0.301074	6.48152	6.40376	7.62111	6.53061	7.85823	158787	ENSG00000158423	RIB43A domain with coiled-coils 1	protein-coding	X	53449805	53458063	8259	+	2610028I09Rik/RIBC1
LINC01563	31.657	0.081125	0.261699	0.0311964	0.301481	5.78909	5.49869	7.34477	5.93924	6.10758	101060544	ENSG00000236819	long intergenic non-protein coding RNA 1563	ncRNA						HP08942/LINC01563
LRRC4	1146.86	0.100677	0.271467	0.0313656	0.302801	9.2761	7.85828	11.1955	8.298	11.3	64101	ENSG00000128594	leucine rich repeat containing 4	protein-coding	7	127667124	127671002	3879	-	NAG14/NGL-2/LRRC4
KNSTRN	1044.28	0.303076	0.467001	0.0313694	0.302801	9.47875	9.36878	10.5328	9.67437	10.8546	90417	ENSG00000128944	kinetochore localized astrin (SPAG5) binding protein	protein-coding	15	40674922	40686489	11568	+	C15orf23/HSD11/ROCHIS/SKAP/TRAF4AF1/KNSTRN
PRKD3	3980.65	0.394682	0.365619	0.0314115	0.302901	11.7424	11.2477	12.4225	12.0809	12.1455	23683	ENSG00000115825	protein kinase D3	protein-coding	2	37477646	37544222	66577	-	EPK2/PKC-NU/PKD3/PRKCN/nPKC-NU/PRKD3
ALDH6A1	1914.97	0.205494	0.360366	0.0314161	0.302901	10.4191	9.46287	11.7029	10.288	11.6534	4329	ENSG00000119711	aldehyde dehydrogenase 6 family member A1	protein-coding	14	74526872	74551196	24325	-	MMSADHA/MMSDH/ALDH6A1
PIPOX	2837.1	-0.176483	0.330906	0.031519	0.303597	12.5771	11.9311	10.6394	8.66364	11.2728	51268	ENSG00000179761	pipecolic acid and sarcosine oxidase	protein-coding	17	27369918	27384236	14319	+	LPIPOX/PIPOX
DOK5	1999.24	0.388875	0.424178	0.0315248	0.303597	10.6616	10.2878	11.5503	10.887	11.3103	55816	ENSG00000101134	docking protein 5	protein-coding	20	53092266	53267710	175445	+	C20orf180/IRS-6/IRS6/DOK5
MYO16	209.082	0.0883792	0.265074	0.0315564	0.303726	7.22526	6.18041	9.46944	6.78353	8.12855	23026	ENSG00000041515	myosin XVI	protein-coding	13	109248500	109860355	611856	+	MYAP3/MYR8/Myo16b/NYAP3/PPP1R107/MYO16
ZDHHC17	3558.87	0.390915	0.392044	0.0316085	0.304051	11.3916	11.2619	12.4005	11.7237	12.0261	23390	ENSG00000186908	zinc finger DHHC-type palmitoyltransferase 17	protein-coding	12	77157854	77247474	89621	+	DHHC-17/DHHC17/HIP14/HIP3/HSPC294/HYPH/ZDHHC17
DDA1	1916.65	-0.390318	0.316891	0.031852	0.306217	11.413	11.1749	10.4368	10.6399	10.8678	79016	ENSG00000130311	DET1 and DDB1 associated 1	protein-coding	19	17420337	17434106	13770	+	C19orf58/PCIA1/DDA1
TENM2-AS1	44.3736	0.0772575	0.260007	0.032025	0.307592	6.01491	5.42555	7.60969	5.93924	6.63274	101927862	ENSG00000253978	TENM2 antisense RNA 2	ncRNA						CTB-178M22.2/TENM2-AS1
RAB9A	1665.13	0.297329	0.460072	0.032032	0.307592	10.4212	9.54237	10.5685	11.1379	11.421	9367	ENSG00000123595	RAB9A, member RAS oncogene family	protein-coding	X	13707240	13727944	20705	+	RAB9/RAB9A
ARID3B	203.752	0.384932	0.431753	0.0320806	0.307881	7.81653	7.36987	8.23585	8.34271	8.18496	10620	ENSG00000179361	AT-rich interaction domain 3B	protein-coding	15	74833548	74890472	56925	+	BDP/DRIL2/ARID3B
TACC1	8186.88	-0.397876	0.481162	0.0321218	0.308099	13.7726	13.1579	12.2845	12.2814	12.9909	6867	ENSG00000147526	transforming acidic coiled-coil containing protein 1	protein-coding	8	38585704	38710546	124843	+	Ga55/TACC1
CHEK2	281.467	0.337163	0.481376	0.032265	0.309117	7.99091	7.74559	8.71566	9.00805	8.20987	11200	ENSG00000183765	checkpoint kinase 2	protein-coding	22	29083731	29137822	54092	-	CDS1/CHK2/HuCds1/LFS2/PP1425/RAD53/hCds1/CHEK2
CXCL6	75.2459	0.0343194	0.246901	0.032265	0.309117	5.78909	5.22429	5.26627	8.70455	5.52502	6372	ENSG00000124875	C-X-C motif chemokine ligand 6	protein-coding	4	74702273	74704477	2205	+	CKA-3/GCP-2/GCP2/SCYB6/CXCL6
SASS6	278.94	0.388365	0.391749	0.0323193	0.309238	8.16607	7.79177	8.74666	8.61162	8.48704	163786	ENSG00000156876	SAS-6 centriolar assembly protein	protein-coding	1	100549102	100598511	49410	-	MCPH14/SAS-6/SAS6/SASS6
GABRA3	337.432	0.0879123	0.264813	0.0323471	0.309238	7.541	6.86078	7.31661	7.94833	10.3026	2556	ENSG00000011677	gamma-aminobutyric acid type A receptor subunit alpha3	protein-coding	X	151335634	151619831	284198	-	GABRA3
KCNA4	112.177	0.106887	0.274854	0.0323167	0.309238	6.38769	6.55056	6.30746	7.89986	8.38171	3739	ENSG00000182255	potassium voltage-gated channel subfamily A member 4	protein-coding	11	30031288	30038577	7290	-	HBK4/HK1/HPCN2/HUKII/KCNA4L/KCNA8/KV1.4/MCIDDS/PCN2/KCNA4
ENDOU	19.5154	-0.127204	0.288155	0.0323705	0.309238	5.86015	6.84546	5.54098	5.71412	5.71834	8909	ENSG00000111405	endonuclease, poly(U) specific	protein-coding	12	48103518	48119355	15838	-	P11/PP11/PRSS26/ENDOU
BRSK2	131.239	0.12196	0.284333	0.032364	0.309238	6.86276	6.42594	8.6072	6.6914	7.87086	9024	ENSG00000174672	BR serine/threonine kinase 2	protein-coding	11	1411129	1483919	72791	+	C11orf7/PEN11B/SAD-A/SAD1/SADA/STK29/BRSK2
PGRMC1	6817.19	0.309746	0.468871	0.0325588	0.310055	12.4935	11.3869	12.887	12.9319	13.3663	10857	ENSG00000101856	progesterone receptor membrane component 1	protein-coding	X	118370211	118378429	8219	+	Dap1/HPR6.6/IZA/MPR/PGRMC1
WFDC3	28.6845	-0.21761	0.374335	0.0325453	0.310055	6.70965	6.55056	5.75158	6.13978	5.99635	140686	ENSG00000124116	WAP four-disulfide core domain 3	protein-coding	20	44402847	44420547	17701	-	WAP14/dJ447F3.3/WFDC3
DLG3	1022.28	0.333698	0.479356	0.0326068	0.310055	9.49064	9.42261	10.8422	9.79679	10.3264	1741	ENSG00000082458	discs large MAGUK scaffold protein 3	protein-coding	X	69664705	69725339	60635	+	MRX/MRX90/NEDLG/PPP1R82/SAP102/XLID90/XLMR/DLG3
TAGLN	63844.4	-0.169196	0.323002	0.0326099	0.310055	17.0147	16.4762	12.7285	15.38	15.5057	6876	ENSG00000149591	transgelin	protein-coding	11	117070040	117075508	5469	+	SM22/SM22-alpha/SMCC/TAGLN1/WS3-10/TAGLN
TUB	1066.04	0.231653	0.388041	0.0326173	0.310055	9.79535	8.62806	10.0871	10.9638	10.3037	7275	ENSG00000166402	TUB bipartite transcription factor	protein-coding	11	8040791	8127654	86864	+	RDOB/rd5/TUB
CASP7	1185.54	0.366935	0.472296	0.0326237	0.310055	9.96531	9.39839	10.3855	10.9358	10.3003	840	ENSG00000165806	caspase 7	protein-coding	10	115438921	115490668	51748	+	CASP-7/CMH-1/ICE-LAP3/LICE2/MCH3/CASP7
TNS4	23.6966	-0.0439555	0.249081	0.0324931	0.310055	5.20445	7.38014	4.94739	5.19242	5.57932	84951	ENSG00000131746	tensin 4	protein-coding	17	38632080	38657854	25775	-	CTEN/PP14434/TNS4
TNFRSF14	55.3006	0.0351529	0.24706	0.0326115	0.310055	5.66791	5.22429	5.1731	8.31033	5.67518	8764	ENSG00000157873///ENSG00000273936	TNF receptor superfamily member 14	protein-coding	1	2487805	2495267	7463	+	ATAR/CD270/HVEA/HVEM/LIGHTR/TR2/TNFRSF14
SLC4A8	1102.97	0.132328	0.291653	0.0325543	0.310055	9.61169	7.77654	11.0568	9.42338	10.9637	9498	ENSG00000050438	solute carrier family 4 member 8	protein-coding	12	51785101	51909547	124447	+	NBC3/NDCBE/SLC4A8
ABCA5	434.047	0.197595	0.35028	0.0326719	0.310336	8.17601	8.06577	8.31762	9.95963	9.21538	23461	ENSG00000154265	ATP binding cassette subfamily A member 5	protein-coding	17	67240576	67323323	82748	-	ABC13/EST90625/HTC3/ABCA5
PODNL1	251.298	0.0525492	0.251273	0.0326947	0.310376	6.61723	6.38113	6.13067	10.2096	6.36121	79883	ENSG00000132000///ENSG00000288195	podocan like 1	protein-coding	19	14042000	14064204	22205	-	SLRR5B/PODNL1
MBOAT1	398.715	-0.322751	0.499112	0.0327138	0.310381	8.71385	9.80979	8.62122	8.28972	8.05334	154141	ENSG00000172197	membrane bound O-acyltransferase domain containing 1	protein-coding	6	20099916	20212695	112780	-	LPEAT1/LPLAT/LPLAT 1/LPLAT14/LPSAT/OACT1/dJ434O11.1/MBOAT1
RNF181	2447.9	-0.400407	0.455557	0.0327731	0.310589	12.061	11.3609	10.521	10.9113	11.1343	51255	ENSG00000168894	ring finger protein 181	protein-coding	2	85822837	85824831	1995	+	HSPC238/RNF181
ENTPD2	48.6634	-0.158075	0.312585	0.0327648	0.310589	7.04537	7.24015	5.80957	5.85049	6.61649	954	ENSG00000054179	ectonucleoside triphosphate diphosphohydrolase 2	protein-coding	9	139942551	139948503	5953	-	CD39L1/NTPDase-2/ENTPD2
RERG	45.5954	0.0485476	0.250145	0.0328308	0.310958	5.71065	5.42555	5.1731	7.04572	7.60101	85004	ENSG00000134533	RAS like estrogen regulated growth inhibitor	protein-coding	12	15260716	15374411	113696	-	RERG
LOXL4	9788.95	-0.149106	0.306265	0.0328787	0.311236	14.9107	12.3217	10.8528	12.9773	11.7393	84171	ENSG00000138131	lysyl oxidase like 4	protein-coding	10	100007443	100028007	20565	-	LOXC/LOXL4
USP3	951.76	0.38283	0.351629	0.032899	0.31125	9.74167	9.34616	10.2699	10.008	10.3343	9960	ENSG00000140455	ubiquitin specific peptidase 3	protein-coding	15	63796710	63886839	90130	+	SIH003/UBP/USP3
BAK1	1018.88	-0.400942	0.452244	0.0330179	0.312198	10.7207	10.2878	9.40474	10.0668	9.47165	578	ENSG00000030110	BCL2 antagonist/killer 1	protein-coding	6	33540323	33548070	7748	-	BAK/BAK-LIKE/BCL2L7/CDN1/BAK1
CLDND1	4401.52	0.374103	0.446283	0.0331299	0.312548	11.7711	11.3184	12.7284	11.9781	12.411	56650	ENSG00000080822	claudin domain containing 1	protein-coding	3	98225321	98241910	16590	-	C3orf4/GENX-3745/Z38/CLDND1
SRSF7	3324.04	0.369391	0.318087	0.0331127	0.312548	11.4575	11.1541	12.1559	11.8539	11.8022	6432	ENSG00000115875	serine and arginine rich splicing factor 7	protein-coding	2	38970741	38978636	7896	-	9G8/AAG3/SFRS7/SRSF7
MMEL1	9.03144	0.0422219	0.248624	0.0331101	0.312548	5.20445	4.94739	6.25755	5.19242	5.96629	79258	ENSG00000142606///ENSG00000277131	membrane metalloendopeptidase like 1	protein-coding	1	2522081	2564481	42401	-	MMEL2/NEP2/NEPII/NL1/NL2/SEP/MMEL1
TPST1	2748.52	0.261009	0.420957	0.0330979	0.312548	11.1061	10.0754	12.2912	11.5806	11.3939	8460	ENSG00000169902	tyrosylprotein sulfotransferase 1	protein-coding	7	65670259	65825438	155180	+	TANGO13A/TPST1
ADAMTS5	1554.53	0.0511287	0.250864	0.033259	0.313276	7.50132	8.69745	5.80957	12.1987	11.4003	11096	ENSG00000154736	ADAM metallopeptidase with thrombospondin type 1 motif 5	protein-coding	21	28290231	28339439	49209	-	ADAM-TS 11/ADAM-TS 5/ADAM-TS5/ADAMTS-11/ADAMTS-5/ADAMTS11/ADMP-2/ADAMTS5
ZBTB10	1792.97	0.383208	0.41495	0.0332392	0.313276	10.6448	9.97596	11.2071	10.9332	11.1941	65986	ENSG00000205189	zinc finger and BTB domain containing 10	protein-coding	8	81397854	81438500	40647	+	RINZF/ZBTB10
EMILIN2	426.821	0.0575261	0.252755	0.0332636	0.313276	6.9634	7.10897	6.00699	10.8309	8.02547	84034	ENSG00000132205	elastin microfibril interfacer 2	protein-coding	18	2847028	2914090	67063	+	EMILIN-2/FOAP-10/EMILIN2
PAWR	7116.82	-0.363327	0.506228	0.0332865	0.313314	13.3541	13.3236	11.8917	11.8553	12.9038	5074	ENSG00000177425	pro-apoptotic WT1 regulator	protein-coding	12	79985745	80084790	99046	-	PAR4/Par-4/PAWR
BBOX1	1014.25	0.0777554	0.260201	0.0333397	0.313461	9.04005	6.71557	11.0204	7.97974	11.2307	8424	ENSG00000129151	gamma-butyrobetaine hydroxylase 1	protein-coding	11	27062509	27149354	86846	+	BBH/BBOX/G-BBH/gamma-BBH/BBOX1
PCYT1B	1613.98	0.125818	0.286821	0.0333374	0.313461	9.47277	9.39594	11.1486	9.09564	12.0264	9468	ENSG00000102230	phosphate cytidylyltransferase 1B, choline	protein-coding	X	24576204	24690979	114776	-	CCTB/CTB/PCYT1B
AK7	53.3824	0.0735184	0.258429	0.0334074	0.313743	6.17133	5.22429	7.64366	6.38005	6.90612	122481	ENSG00000140057	adenylate kinase 7	protein-coding	14	96858448	96955764	97317	+	AK 7/CFAP75/FAP75/SPGF27/AK7
OR2W3	22.3781	0.0632965	0.254625	0.0334049	0.313743	5.62223	5.22429	5.98466	5.67561	7.06383	343171	ENSG00000238243	olfactory receptor family 2 subfamily W member 3	protein-coding	1	248058889	248059833	945	+	OR2W3P/OR2W8P/OST718/OR2W3
VASH2	159.944	0.175415	0.327387	0.0335076	0.314507	7.44374	6.42594	7.82181	8.46895	7.90809	79805	ENSG00000143494	vasohibin 2	protein-coding	1	213123887	213164927	41041	+	VASH2
TENT5B	1054.16	0.140534	0.297489	0.0335333	0.314571	8.80263	9.14238	10.3415	8.94915	11.4352	115572	ENSG00000158246	terminal nucleotidyltransferase 5B	protein-coding	1	27331511	27339333	7823	-	FAM46/FAM46B/TENT5B
MIR4435-2HG	981.602	-0.27651	0.446404	0.033614	0.31515	10.9537	10.1982	8.54971	9.9002	9.49593	541471	ENSG00000172965	MIR4435-2 host gene	ncRNA	2	111965359	112252692	287334	-	AGD2/LINC00978/MIR4435-1HG/MORRBID/lncRNA-AWPPH/MIR4435-2HG
GRIA2	373.542	0.0886445	0.265099	0.0336791	0.315228	7.61708	7.05781	9.41279	6.6914	10.0199	2891	ENSG00000120251	glutamate ionotropic receptor AMPA type subunit 2	protein-coding	4	158141295	158287226	145932	+	GLUR2/GLURB/GluA2/GluR-K2/HBGR2/NEDLIB/gluR-2/gluR-B/GRIA2
FAM135A	1553.98	0.206474	0.357959	0.033654	0.315228	9.9738	9.55557	11.3482	9.86609	11.4389	57579	ENSG00000082269	family with sequence similarity 135 member A	protein-coding	6	71123107	71270877	147771	+	KIAA1411/FAM135A
TMEM164	1202.55	0.242929	0.40066	0.0336672	0.315228	9.86241	9.06439	10.7721	9.86885	11.0812	84187	ENSG00000157600	transmembrane protein 164	protein-coding	X	109245863	109421016	175154	+	bB360B22.3/TMEM164
CENPO	886.268	0.364838	0.446702	0.0337119	0.315358	9.5238	9.1569	10.5105	9.78661	10.084	79172	ENSG00000138092	centromere protein O	protein-coding	2	25016175	25045245	29071	+	CENP-O/ICEN-36/MCM21R/CENPO
CNTRL	740.732	0.317458	0.463854	0.033758	0.315612	9.28978	8.70936	10.3632	9.53709	9.81497	11064	ENSG00000119397	centriolin	protein-coding	9	123837242	123939886	102645	+	CEP1/CEP110/FAN/bA165P4.1/CNTRL
CTNNA2	417.418	0.0762011	0.25953	0.0338227	0.315817	8.00217	5.81141	7.75637	9.46777	10.1441	1496	ENSG00000066032	catenin alpha 2	protein-coding	2	79412357	80875988	1463632	+	CAP-R/CAPR/CDCBM9/CT114/CTNR/CTNNA2
SOX4	8776.22	0.142127	0.296858	0.033841	0.315817	12.3268	11.467	14.4522	12.2527	13.1236	6659	ENSG00000124766	SRY-box transcription factor 4	protein-coding	6	21593972	21598849	4878	+	CSS10/EVI16/SOX4
KAT8	712.064	0.37567	0.33042	0.0338558	0.315817	9.31229	9.07667	10.0076	9.65051	9.73736	84148	ENSG00000103510	lysine acetyltransferase 8	protein-coding	16	31128985	31142714	13730	+	LIGOWS/MOF/MYST1/ZC2HC8/hMOF/KAT8
LPAR2	581.157	0.141753	0.299258	0.0338285	0.315817	8.39161	8.04698	10.7411	8.93338	8.65175	9170	ENSG00000064547	lysophosphatidic acid receptor 2	protein-coding	19	19734466	19739739	5274	-	EDG-4/EDG4/LPA-2/LPA2/LPAR2
CROCCP2	560.574	0.370498	0.433801	0.0339105	0.31615	9.05616	8.44055	9.65314	9.32826	9.59854	84809	ENSG00000215908	CROCC pseudogene 2	pseudo	1	16944751	16971178	26428	-	CROCCL1/CROCCP2
CLIC5	36.5496	-0.0598613	0.253631	0.033939	0.316238	5.66791	7.73774	5.1731	5.19242	5.99635	53405	ENSG00000112782	chloride intracellular channel 5	protein-coding	6	45866190	46048085	181896	-	DFNB102/DFNB103/MST130/MSTP130/CLIC5
NR4A3	185.1	0.127165	0.287607	0.0339865	0.316504	7.12246	6.84546	6.85201	8.65403	8.7597	8013	ENSG00000119508	nuclear receptor subfamily 4 group A member 3	protein-coding	9	102584137	102629173	45037	+	CHN/CSMF/MINOR/NOR1/NR4A3
EFNB3	1028.97	0.169508	0.321765	0.0340523	0.31694	9.72836	7.96252	10.8763	10.0871	10.4318	1949	ENSG00000108947	ephrin B3	protein-coding	17	7608520	7614693	6174	+	EFL6/EPLG8/LERK8/EFNB3
DIXDC1	3146.48	-0.397206	0.3898	0.0340749	0.316973	12.0487	12.0669	11.2708	10.8816	11.6235	85458	ENSG00000150764	DIX domain containing 1	protein-coding	11	111797868	111893307	95440	+	CCD1/DIXDC1
C2CD5	1662.61	0.364871	0.333375	0.0341174	0.317191	10.545	10.077	11.0746	10.8491	10.9966	9847	ENSG00000111731	C2 calcium dependent domain containing 5	protein-coding	12	22601518	22697452	95935	-	CDP138/KIAA0528/C2CD5
LMO1	33.1436	0.0565044	0.252393	0.0341398	0.317222	5.31044	5.72244	7.49619	5.4927	6.23067	4004	ENSG00000166407	LIM domain only 1	protein-coding	11	8245851	8290182	44332	-	RBTN1/RHOM1/TTG1/LMO1
SLC35F1	7415.13	0.0923307	0.266925	0.0341889	0.317501	11.7944	10.0966	13.8172	10.3913	14.0497	222553	ENSG00000196376	solute carrier family 35 member F1	protein-coding	6	118228689	118638839	410151	+	C6orf169/dJ230I3.1/SLC35F1
PCDH9	1254.38	0.330811	0.47281	0.0342505	0.317896	9.98923	9.43457	10.7405	10.1187	10.998	5101	ENSG00000184226	protocadherin 9	protein-coding	13	66876966	67804468	927503	-	PCDH9
LOC408186	18.6603	0.0633478	0.25459	0.0343515	0.318656	4.94739	5.62058	6.64168	6.04495	6.08099	408186	NA	alpha-2-macroglobulin like 1 pseudogene	pseudo						OVOS/OVOS1/LOC408186
NDST1	18844.8	-0.397328	0.445102	0.0344677	0.319399	14.8016	14.5142	13.355	14.225	13.6606	3340	ENSG00000070614	N-deacetylase and N-sulfotransferase 1	protein-coding	5	149877340	149937773	60434	+	HSST/MRT46/NST1/NDST1
JPH1	1083.14	-0.267063	0.432921	0.03447	0.319399	10.5065	10.9866	8.6351	9.44204	10.1568	56704	ENSG00000104369	junctophilin 1	protein-coding	8	75146939	75233562	86624	-	CMT2K/JP-1/JP1/JPH1
NKAIN3	904.996	0.0952407	0.268344	0.0344898	0.319404	8.95664	7.57945	10.6852	7.92699	11.1317	286183	ENSG00000185942	sodium/potassium transporting ATPase interacting 3	protein-coding	8	63161501	63903628	742128	+	FAM77D/NKAIN3-IT1/UG0898H09/NKAIN3
FBXL14	424.943	0.291005	0.448593	0.0345331	0.319628	8.54474	8.00214	9.51798	8.64435	9.3636	144699	ENSG00000171823	F-box and leucine rich repeat protein 14	protein-coding	12	1675159	1703331	28173	-	Fbl14/FBXL14
LOC101928279	10.9023	0.0871579	0.264285	0.0346078	0.319963	5.45949	5.22429	6.24036	5.71412	5.90286	101928279	NA	uncharacterized LOC101928279	ncRNA						LOC101928279
LRRN2	1134.01	0.186752	0.33775	0.0346015	0.319963	9.71829	8.71724	11.0486	9.568	10.8397	10446	ENSG00000170382	leucine rich repeat neuronal 2	protein-coding	1	204586303	204654597	68295	-	FIGLER7/GAC1/LRANK1/LRRN5/LRRN2
PIK3IP1	1528.69	0.362111	0.293053	0.0347378	0.320987	10.4417	10.0616	10.8278	10.8073	10.8763	113791	ENSG00000100100	phosphoinositide-3-kinase interacting protein 1	protein-coding	22	31677579	31688520	10942	-	HGFL/TrIP/hHGFL(S)/PIK3IP1
GRM7	73.4423	0.115771	0.279993	0.0347742	0.321146	6.55136	5.81141	7.90761	7.09624	6.66458	2917	ENSG00000196277	glutamate metabotropic receptor 7	protein-coding	3	6902802	7783218	880417	+	GLUR7/GPRC1G/MGLU7/MGLUR7/NEDSHBA/PPP1R87/GRM7
PTK2B	919.563	0.334524	0.463228	0.0348055	0.321257	9.43635	9.25194	10.3432	9.62135	10.5619	2185	ENSG00000120899	protein tyrosine kinase 2 beta	protein-coding	8	27168999	27316908	147910	+	CADTK/CAKB/FADK2/FAK2/PKB/PTK/PYK2/RAFTK/PTK2B
ODAD4	130.571	0.200428	0.351742	0.0348543	0.321528	7.17486	6.60815	8.0772	7.23707	8.0698	83538	ENSG00000204815	outer dynein arm docking complex subunit 4	protein-coding	17	40086888	40117668	30781	+	TTC25/ODAD4
HAND2	482.787	0.0449149	0.249202	0.0349699	0.322416	6.63314	7.08364	5.65477	11.1379	7.14139	9464	ENSG00000164107	heart and neural crest derivatives expressed 2	protein-coding	4	174447652	174451378	3727	-	DHAND2/Hed/Thing2/bHLHa26/dHand/HAND2
MZT2A	392.035	0.311006	0.457243	0.0350063	0.322573	8.35715	8.12068	9.1062	9.49483	8.56218	653784	ENSG00000173272	mitotic spindle organizing protein 2A	protein-coding	2	132241533	132250064	8532	-	FAM128A/MOZART2A/MZT2A
IKZF4	659.651	0.359086	0.286804	0.0350606	0.322895	9.26921	9.0142	9.77044	9.65851	9.61526	64375	ENSG00000123411	IKAROS family zinc finger 4	protein-coding	12	56411922	56432219	20298	+	EOS/ZNFN1A4/IKZF4
AHRR	601.419	0.104725	0.273428	0.0351218	0.32328	8.56748	7.22875	9.69199	10.7223	7.99703	57491	ENSG00000063438	aryl-hydrocarbon receptor repressor	protein-coding	5	304292	438405	134114	+	AHH/AHHR/bHLHe77/AHRR
EPB41L4A-AS1	414.611	0.299123	0.449084	0.0353081	0.324815	8.41691	8.16195	8.92872	9.6728	8.77637	114915	NA	EPB41L4A antisense RNA 1	ncRNA	5	111496223	111498198	1976	+	C5orf26/NCRNA00219/TIGA1/EPB41L4A-AS1
IGSF5	248.079	0.13241	0.291178	0.0353865	0.325289	7.53316	7.01806	9.09623	7.19178	9.01684	150084	ENSG00000183067	immunoglobulin superfamily member 5	protein-coding	21	41117334	41174023	56690	+	GSF5/JAM4/IGSF5
NA	4235.56	0.0863195	0.264018	0.0353986	0.325289	11.0834	8.60274	12.893	9.92028	13.3371	643763	NA	NA		8	63890420	63897460	7041	+
JPH2	1808.71	-0.166803	0.319875	0.0354809	0.325865	11.2192	11.9726	8.31069	9.66488	10.8254	57158	ENSG00000149596	junctophilin 2	protein-coding	20	42740337	42816218	75882	-	CMD2E/CMH17/JP-2/JP2/JPH2
BCL7A	684.837	0.264126	0.419281	0.0355174	0.32602	8.88322	8.82323	10.4454	9.22207	9.65891	605	ENSG00000110987///ENSG00000282873	BAF chromatin remodeling complex subunit BCL7A	protein-coding	12	122459861	122499950	40090	+	BCL7/SMARCJ1/BCL7A
STARD4-AS1	708.926	0.195563	0.346284	0.035625	0.326463	9.01003	8.40185	9.70646	10.648	9.10644	100505678	ENSG00000246859	STARD4 antisense RNA 1	ncRNA	5	110847924	111075423	227500	+	STARD4-AS1
UHMK1	6313.23	-0.390259	0.413905	0.0355931	0.326463	13.1892	12.9416	11.8974	12.0966	12.6601	127933	ENSG00000152332	U2AF homology motif kinase 1	protein-coding	1	162466964	162499419	32456	+	KIS/KIST/P-CIP2/UHMK1
ZDHHC1	313.056	0.209376	0.360603	0.0356197	0.326463	8.1908	7.28481	8.38507	9.34224	8.73603	29800	ENSG00000159714	zinc finger DHHC-type containing 1	protein-coding	16	67428322	67450339	22018	-	C16orf1/DHHC-1/HSU90653/ZNF377/ZDHHC1
MXD3	276.511	0.191856	0.342445	0.0356441	0.326463	7.74422	7.5162	9.42398	8.3467	8.04225	83463	ENSG00000213347	MAX dimerization protein 3	protein-coding	5	176732501	176739292	6792	-	BHLHC13/MAD3/MYX/MXD3
CDK19	1558.23	0.369358	0.399557	0.0356903	0.326706	10.4171	9.87262	11.1448	10.6899	10.8732	23097	ENSG00000155111	cyclin dependent kinase 19	protein-coding	6	110931181	111136837	205657	-	CDC2L6/CDK11/DEE87/EIEE87/bA346C16.3/CDK19
NMB	205.646	0.258773	0.413238	0.0357598	0.326983	7.67504	7.20565	8.65158	7.79754	8.40771	4828	ENSG00000197696	neuromedin B	protein-coding	15	85198360	85201802	3443	-	NMB
ANKRD44	1313.39	-0.380199	0.452473	0.0357532	0.326983	10.8181	10.9372	9.62987	10.4751	9.79718	91526	ENSG00000065413	ankyrin repeat domain 44	protein-coding	2	197831741	198175521	343781	-	PP6-ARS-B/ANKRD44
GFM2	1963.6	-0.377721	0.320491	0.0358078	0.327242	11.4337	11.2239	10.546	10.544	10.9498	84340	ENSG00000164347	GTP dependent ribosome recycling factor mitochondrial 2	protein-coding	5	74017031	74063042	46012	-	EF-G2mt/EFG2/MRRF2/MST027/MSTP027/RRF/RRF2/RRF2mt/hEFG2/mEF-G 2/GFM2
GLT8D2	635.075	0.0798095	0.260975	0.0358742	0.32767	7.97385	7.69781	7.79199	11.2766	8.25841	83468	ENSG00000120820	glycosyltransferase 8 domain containing 2	protein-coding	12	104382765	104457961	75197	-	GLT8D2
TIMP3	77160.2	-0.147945	0.303436	0.0359548	0.328226	15.8781	17.7214	13.3773	14.9491	16.0425	7078	ENSG00000100234	TIMP metallopeptidase inhibitor 3	protein-coding	22	33196802	33259028	62227	+	HSMRK222/K222/K222TA2/SFD/TIMP3
LINC01094	42.5664	0.185464	0.335808	0.0360064	0.328517	6.14697	6.06286	6.37057	6.99315	6.89314	100505702	NA	long intergenic non-protein coding RNA 1094	ncRNA	4	79567148	79605655	38508	+	CTEPHA1/LINC01094
ARL17A	9.54531	0.0689927	0.256552	0.0361225	0.329395	4.94739	5.42555	6.07086	5.81862	5.86926	51326	ENSG00000185829///ENSG00000275748///ENSG00000276276///ENSG00000228696	ADP ribosylation factor like GTPase 17A	protein-coding						ARF1P2/ARL17P1/ARL17A
PAXIP1-AS2	66.5618	0.128862	0.288347	0.0364386	0.33137	6.09633	6.38113	6.75687	7.86658	6.64876	100132707	NA	PAXIP1 antisense RNA 2	ncRNA	7	154720227	154741196	20970	+	PAXIP1OS/PAXIP1-AS2
MIR6132	8.72469	0.0922242	0.266605	0.0364035	0.33137	5.31044	5.3384	6.09122	5.71412	5.759	102466616	ENSG00000283923	microRNA 6132	ncRNA						hsa-mir-6132/MIR6132
VASN	95.6477	0.17303	0.323998	0.0363669	0.33137	6.73894	6.48995	6.89207	8.04546	7.41284	114990	ENSG00000168140///ENSG00000274334	vasorin	protein-coding	16	4421849	4433529	11681	+	SLITL2/VASN
KRT6A	2324.76	-0.0122721	0.243995	0.0364218	0.33137	4.94739	13.5073	4.94739	4.94739	6.53171	3853	ENSG00000205420	keratin 6A	protein-coding	12	52880958	52887181	6224	-	CK-6C/CK-6E/CK6A/CK6C/CK6D/K6A/K6C/K6D/KRT6C/KRT6D/PC3/KRT6A
[truncated: 14,945 more rows]

## Sheet: Num. DEG
Criteria	|log2 (FC)| > 0	|log2 (FC)| > 1	|log2 (FC)| > 2	|log2 (FC)| > 3
[truncated: 3 more rows]

[truncated: 7 more sheets: GSEA pre-ranked genes, GSEA results, Simplified GSEA results, Semantic similarity (Relevance), Semantic similarity (Jiang), Semantic similarity (Wang), Ann. enrich. map (selected clus]
