# Supplementary material for: Blocking IL-6 signaling prevents astrocyte-induced neurodegeneration in an iPSC-based model of Parkinson’s disease
Source: JCI Insight. 2024 Feb 8;9(3):e163359. doi: 10.1172/jci.insight.163359 (PMC10967472; doi:10.1172/jci.insight.163359)
Supplement: Supporting data values [file jciinsight-9-163359-s245.xlsx]

## Sheet: 1B
Mean GFAP Intensity
CTL	L2-PD	CTL CC
710.452	386.606	637
508.16	365.789	1025
690.777	339.211	1206
1023.44	652.776	852
1183.97	552.667	522
942.01	869.208	726
757.741	844.242	362
246.558	800.654	641
177.972	849.833	1606
76.335	1176.52	1091
474	1048.77	944
397	1966.9
918	471.327
507	708.411
277	1447.47
492	748.822
961	786.646
482	1117.79
127.2	1386
72	1569
36	328.064
87.8	357
98.4	316
241.7	1456
210.6	1853
123.69	1367
120.24	1165
127.13	790
	1593
	1484
	88.36
	89.52
	127.57
	281.88
	147.42
	194.55
	85.5
	70.63
	199.42
	97.15
	104.22
	123.84
	165.7

## Sheet: 1C
Form Factor
CTL	L2-PD	CTL CC
0.438	0.299	0.403
0.544	0.167	0.471
0.457	0.222	0.308
0.365	0.146	0.344
0.462	0.316	0.406
0.5	0.1414	0.237
0.592	0.348	0.361
0.468	0.311	0.264
0.661	0.252	0.19
0.343	0.18	0.299
0.53	0.286	0.253
0.509	0.27
0.44	0.181
0.418	0.264
0.474	0.264
0.432	0.186
0.361	0.189
0.556	0.218
0.326892	0.246
0.297828	0.292
0.203663	0.266
0.40938	0.369
0.279354	0.308
0.226462	0.367
0.167029	0.355
0.347845	0.331
0.283114	0.395
0.37	0.408
0.231688	0.294
	0.273
	0.21006
	0.253328
	0.281261
	0.311806
	0.30054
	0.307227
	0.214085
	0.369623
	0.152866
	0.473296
	0.442008
	0.398247
	0.196821
	0.0483065

## Sheet: 1E
C3 Intensity respect to Control
CTL	L2-PD	CTL CC
0	2.39619	17.3635
0	4.76079	7.465
2.24289	12.0555	2.76739
0	16.5814	22.2504
0	0.344903	1.18826
0	2.02579	2.13002
1.02219	0.599413	0.902308
0.317264	0.280759	1.5421
1.00535	1.35852	2.76801
0.509782	0.756546	1.5421
1.48565	0.91511
1.02219
0.394677

## Sheet: 1F
Relative mRNA expression
CTL GFAP	L2-PD GFAP	CTL AQP4	L2-PD AQP4	CTL LCN2	L2-PD LCN2	CTL TIMP1	L2-PD TIMP1	CTL SERPINA3N	L2-PD SerpinA3n	CTL C3	L2-PD C3	CTL PTX3	L2-PD PTX3	CTL CP	L2-PD CP	CTL EMP2	L2-PD EMP2	CTL OSMR	L2-PD OSMR	CTL SERPING1	L2-PD SERPING1
0.513658	6.89084	1.77112	4.64572	1.24	0.16	0.83	0.92	1	4.1	0.33	0.61	1.05	4.44	1.1	1.32	1.24	0.51	0.74	1.63	1.22	1.59
1.4285	3.84418	1.43557	4.28942	0.8	0.47	1.21	0.78	1	3.28	3.77	9.66	3.53	4.92	1.04	8.25	0.81	2.79	0.64	2.86	0.82	2.7
1.56	3.75	1.25915	6.33	0.39	0.26	0.94	1.03	0.09	2.11	0.42087	2.1	3.78	5.55	0.84	1.72		0.95	1.41	1.45	1.02	6.41
1.8	1.44	3.7	6.82	0.18	0.44	0.8	0.85	0.1	2.11	0.124918	1.78	1	0.99	1.04	2.92		0.38	1.5	3.79		1.25
0.97	2.90734	1.99	0.617469	1	0.53	1.01	1.87	1.04	0.08	0.462543	5.60587	1	1		3.26				1.4		1.54
1.75025	1.56655	0.74	0.510234	1.02	0.09	1.02	2.13	1	0.07	1.125	5.83951		4.25		10.09				1.49		1.89
0.543518	3.4207	0.465264	0.477371		0.18		0.34		1.66	2.95947	4.14802		0.96
0.836883	4.89	0.574229	1.29		0.53		0.41		0.12	0.9072	4.48048		2.4
0.5	5.48	0.494667	0.71		0.43		1.1		0.2		0.486621		1.03
0.46	2.31	0.27	0.28		0.16		1.07		0.07		3.58341		1.57
0.99	17.14	0.73	2.43		0.36		0.85		0.22		3.87061		4.76
	13.58	0.84	1.14		0.49		0.79		3.69		0.586193		5.23
	14.45		0.88				2		2.11		0.71372		1
	10.61		16.9						0.08		0.536175
			16.251								0.867779
											1.62542
											1.10875

## Sheet: 2B
IL-6 levels (pg/ml)
CTL	CTL + CS	L2-PD	L2-PDcorr
28.82	1441.44	71.025	23.96
25.9	1447.93	42.355	20.19
19.27	2413.41	76.86	19.29
22.61	2549.74	189.41	20.61
48.59	651.77	220.96
17.89	567.15	47.06
21.62	2021.91	36.39
42.23	2464.21	41.71
44.86		71.73
		60.6
		82.16
		67.41
		61.79
		46.12
		47.77

## Sheet: 2D
Mean GFAP Intensity
L2-PD	L2-PDcorr
386.606	143.081
365.789	221.708
339.211	261.591
652.776	533
552.667	421
869.208	826
844.242	502
800.654
849.833
1176.52
1048.77
1966.9
471.327
708.411
1447.47
748.822
786.646
1117.79
1386
1569
328.064
357
316
1456
1853
1367
1165
790
1593
1484
88.36
89.52
127.57
281.88
147.42
194.55
85.5
70.63
199.42
97.15
104.22
123.84
165.7

## Sheet: 2E
Form Factor
L2-PD	L2-PDcorr
0.299	0.403
0.167	0.471
0.222	0.308
0.146	0.344
0.316	0.406
0.1414	0.237
0.348	0.361
0.311	0.264
0.252	0.19
0.18	0.299
0.286	0.253
0.27
0.181
0.264
0.264
0.186
0.189
0.218
0.246
0.292
0.266
0.369
0.308
0.367
0.355
0.331
0.395
0.408
0.294
0.273
0.21006
0.253328
0.281261
0.311806
0.30054
0.307227
0.214085
0.369623
0.152866
0.473296
0.442008
0.398247
0.196821
0.0483065

## Sheet: 2F
C3 Intensity respect to PD
L2-PD	L2-PDcorr
0.626456	0.153533
1.24465	0.0996204
3.15178	0.0641589
4.335
0.090171
0.52962
0.15671
0.0734012
0.35517
0.19779
0.239245

## Sheet: 2H
Mean GFAP Intensity
L2-PD	L2-PD + L2Inh
1841.6	1015.7
1877	733.4
2347.2	735.4
2248.8	669.8
2219.3	717.6
1509.6	639.3
1724.3	441.4
1307	1094.8
1689.7	388
964.5	369.1
864.6
1504
1248.8

## Sheet: 2I
Form Factor
L2-PD	L2-PD + L2Inh
0.342	0.485
0.3	0.454
0.435	0.463
0.449	0.326
0.261	0.367
0.294	0.526
0.379	0.541
0.382	0.449
0.325	0.41
0.302	0.467
0.469
0.288
0.304

[truncated: 30 more sheets: 2J, 3C, 3E, 3F, 3J, 3K, 4B, 4C, 4D, 4E, 4G, 4H, 4I, 5B, 5E, S2A, S2B, S2C, S2D, S3B …]
